# Supplementary material for: Crystal structure of 4-formyl-2-nitro­phenyl 4-chloro-2-nitro­benzoate
Source: Acta Crystallogr E Crystallogr Commun. 2015 Nov 14;71(Pt 12):o940. doi: 10.1107/S205698901502006X (PMC4719892; doi:10.1107/S205698901502006X)
Supplement: Supplementary file 1 [file e-71-0o940-sup1.cif]

##############################################################################
#                                                                            #
# This CIF contains the data in a paper accepted for publication in          #
# Acta Crystallographica Section E. It conforms to the requirements of       #
# Notes for Authors for Acta Crystallographica Section E, and has been       #
# peer reviewed under the auspices of the IUCr Commission on Journals.       #
#                                                                            #
# Full details of the Crystallographic Information File format               #
# are given in the paper "The Crystallographic Information File (CIF):       #
# a New Standard Archive File for Crystallography" by S. R. Hall, F. H.      #
# Allen and I. D. Brown [Acta Cryst. (1991), A47, 655-685].                  #
#                                                                            #
# The current version of the core CIF dictionary is obtainable from          #
# ftp://ftp.iucr.org/pub/cif_core.dic.                                       #
#                                                                            #
# Software is freely available for graphical display of the structure(s)     #
# in this CIF. For information consult the CIF software page                 #
# http://www.iucr.org/resources/cif/software.                                #
#                                                                            #
# This file may be used for bona fide research purposes within the           #
# scientific community so long as proper attribution is given to the journal # 
# article from which it was obtained.                                        #
#                                                                            #
##############################################################################
data_I
_database_code_depnum_ccdc_archive 'CCDC 1432812'
_audit_creation_method     'SHELXL-2014/7'
_journal_date_recd_electronic     2015-10-22
_journal_date_accepted     2015-10-22
_journal_name_full     'Acta Crystallographica, Section E'
_journal_year     2015
_journal_volume     71
_journal_issue     12
_journal_page_first     o940
_journal_page_last     o940
_journal_paper_category     HO
_journal_paper_doi     10.1107/S205698901502006X
_journal_coeditor_code     HG5461
_publ_contact_author_name     'Dr. Rodolfo Moreno-Fuquen'
_publ_contact_author_address
;
Departamento de Qu\'imica
Facultad de Ciencias
Universidad del Valle
Apartado 25360
Santiago de Cali
Colombia
;
_publ_contact_author_email     'rodimo26@yahoo.es'
_publ_contact_author_fax     '57 23 392440'
_publ_contact_author_phone     '57 23 393248'
_publ_section_title
;
Crystal structure of 4-formyl-2-nitrophenyl 4-chloro-2-nitrobenzoate
;
loop_
    _publ_author_name
    _publ_author_address
    'Moreno-Fuquen, Rodolfo'
;
Departamento de Qu\'imica
Facultad de Ciencias Naturales y Exactas
Universidad del Valle
Apartado 25360
Santiago de Cali
Colombia
;
    'Hern\'andez, Geraldine'
;
Departamento de Qu\'imica
Facultad de Ciencias Naturales y Exactas
Universidad del Valle
Apartado 25360
Santiago de Cali
Colombia
;
    'Ellena, Javier'
;
Instituto de F\'isica de S\~ao Carlos, IFSC,
Universidade de S\~ao Paulo, USP,
S\~ao Carlos, SP,
Brazil
;
    'De Simone, Carlos A.'
;
Instituto de F\'isica de S\~ao Carlos, IFSC,
Universidade de S\~ao Paulo, USP,
S\~ao Carlos, SP,
Brazil
;
    'Tenorio, Juan C.'
;
Instituto de F\'isica de S\~ao Carlos, IFSC,
Universidade de S\~ao Paulo, USP,
S\~ao Carlos, SP,
Brazil
;
_chemical_name_systematic
;
4-Formyl-2-nitrophenyl 4-chloro-2-nitrobenzoate
;
_chemical_name_common     '4-formyl-2-nitrophenyl 4-chloro-2-nitrobenzoate'
_chemical_formula_moiety     'C14 H7 Cl N2 O7'
_chemical_formula_sum     'C14 H7 Cl N2 O7'
_chemical_formula_iupac     'C14 H7 Cl N2 O7'
_chemical_formula_weight     350.67
_chemical_melting_point     417.0(10)
_space_group_crystal_system     triclinic
_space_group_name_H-M_alt     'P -1'
_space_group_name_Hall     '-P 1'
loop_
    _space_group_symop_operation_xyz
    'x, y, z'
    '-x, -y, -z'
_cell_length_a     7.7366(2)
_cell_length_b     7.9480(2)
_cell_length_c     12.6539(5)
_cell_angle_alpha     90.0655(11)
_cell_angle_beta     100.3204(11)
_cell_angle_gamma     104.0633(12)
_cell_volume     741.75(4)
_cell_formula_units_Z     2
_cell_measurement_reflns_used     4404
_cell_measurement_theta_min     2.939
_cell_measurement_theta_max     26.374
_cell_measurement_temperature     295
_exptl_crystal_description     'needle'
_exptl_crystal_colour     'colourless'
_exptl_crystal_size_max     0.756
_exptl_crystal_size_mid     0.125
_exptl_crystal_size_min     0.056
_exptl_crystal_density_diffrn     1.570
_exptl_crystal_density_meas     ?
_exptl_crystal_density_method     'not measured'
_exptl_crystal_F_000     356
_exptl_absorpt_coefficient_mu     0.299
_exptl_absorpt_correction_type     none
_exptl_absorpt_process_details     ?
_exptl_absorpt_correction_T_min     ?
_exptl_absorpt_correction_T_max     ?
_exptl_special_details
;
IR spectra was recorded on a FT---IR SHIMADZU IR-Affinity-1
spectrophotometer. IR (KBr), cm^-1^, 3449 and 3090 (aromatic C-H);
1767 (ester, C=O); 1216 (ester C-O); 1040 (ester C8-O6); 1706 (benzaldehyde
C=O); 1539, 1349 (nitro-NO~2~ aryl ring); 1487, 1277 (nitro-NO~2~ acyl ring);
1090 (C=C): 754 (C-Cl).
;
_diffrn_ambient_temperature     295
_diffrn_radiation_type     MoK\a
_diffrn_radiation_wavelength     0.71073
_diffrn_radiation_source     'fine-focus sealed tube'
_diffrn_radiation_monochromator     graphite
_diffrn_measurement_device_type     'Nonius KappaCCD'
_diffrn_measurement_device     '95mm CCD camera on \k-goniostat'
_diffrn_measurement_method     'CCD rotation images, thick slices'
_diffrn_detector_area_resol_mean     ?
_diffrn_reflns_number     5322
_diffrn_reflns_av_R_equivalents     0.0459
_diffrn_reflns_av_sigmaI/netI     0.0410
_diffrn_reflns_theta_min     2.939
_diffrn_reflns_theta_max     26.374
_diffrn_reflns_theta_full     25.242
_diffrn_measured_fraction_theta_max     0.996
_diffrn_measured_fraction_theta_full     0.999
_diffrn_reflns_limit_h_min     -9
_diffrn_reflns_limit_h_max     9
_diffrn_reflns_limit_k_min     -9
_diffrn_reflns_limit_k_max     8
_diffrn_reflns_limit_l_min     -15
_diffrn_reflns_limit_l_max     15
_diffrn_standards_number     0
_diffrn_standards_interval_count     .
_diffrn_standards_interval_time     120
_diffrn_standards_decay_%     0
_refine_special_details
;
Refinement of <i>F</i>^2^ against ALL reflections. The weighted <i>R</i>-factor
<i>wR</i> and goodness of fit <i>S</i> are based on <i>F</i>^2^, conventional
<i>R</i>-factors <i>R</i> are based on <i>F</i>, with <i>F</i> set to zero for
negative <i>F</i>^2^. The threshold expression of <i>F</i>^2^ >
\s(<i>F</i>^2^) is used only for calculating <i>R</i>-factors(gt) <i>etc</i>.
and is not relevant to the choice of reflections for refinement.
<i>R</i>-factors based on <i>F</i>^2^ are statistically about twice as large
as those based on <i>F</i>, and <i>R</i>- factors based on ALL data will be
even larger.
;
_reflns_number_total     3018
_reflns_number_gt     2177
_reflns_threshold_expression     'I>2\s(I)'
_refine_ls_structure_factor_coef     Fsqd
_refine_ls_matrix_type     full
_refine_ls_R_factor_all     0.0802
_refine_ls_R_factor_gt     0.0601
_refine_ls_wR_factor_gt     0.1723
_refine_ls_wR_factor_ref     0.1938
_refine_ls_goodness_of_fit_ref     1.027
_refine_ls_restrained_S_all     1.027
_refine_ls_number_reflns     3018
_refine_ls_number_parameters     221
_refine_ls_number_restraints     0
_refine_ls_hydrogen_treatment     mixed
_refine_ls_weighting_scheme     calc
_refine_ls_weighting_details
         'calc w=1/[\s^2^(Fo^2^)+(0.1103P)^2^+0.1814P] where P=(Fo^2^+2Fc^2^)/3'
_atom_sites_solution_hydrogens     geom
_atom_sites_solution_primary     direct
_atom_sites_solution_secondary     difmap
_refine_ls_shift/su_max     0.000
_refine_ls_shift/su_mean     0.000
_refine_diff_density_max     0.593
_refine_diff_density_min     -0.373
_refine_ls_extinction_method     none
_refine_ls_extinction_coef     ?
loop_
    _atom_type_symbol
    _atom_type_description
    _atom_type_scat_dispersion_real
    _atom_type_scat_dispersion_imag
    _atom_type_scat_source
    'C' 'C' 0.0033 0.0016
                         'International Tables Vol C Tables 4.2.6.8 and 6.1.1.4'
    'H' 'H' 0.0000 0.0000
                         'International Tables Vol C Tables 4.2.6.8 and 6.1.1.4'
    'N' 'N' 0.0061 0.0033
                         'International Tables Vol C Tables 4.2.6.8 and 6.1.1.4'
    'O' 'O' 0.0106 0.0060
                         'International Tables Vol C Tables 4.2.6.8 and 6.1.1.4'
    'Cl' 'Cl' 0.1484 0.1585
                         'International Tables Vol C Tables 4.2.6.8 and 6.1.1.4'
_computing_data_collection
;
COLLECT (Nonius, 2000)
;
_computing_cell_refinement
;
SCALEPACK (Otwinowski & Minor, 1997)
;
_computing_data_reduction
;
DENZO and SCALEPACK (Otwinowski & Minor, 1997
;
_computing_structure_solution
;
SIR2014 (Burla <i>et al.</i>,  2015)
;
_computing_structure_refinement
;
SHELXL2014 (Sheldrick, 2015)
;
_computing_molecular_graphics
;
ORTEP-3 for Windows (Farrugia, 2012) and Mercury (Macrae <i>et al.</i>,
2006)
;
_computing_publication_material
;
WinGX (Farrugia, 2012)
;
loop_
    _atom_site_type_symbol
    _atom_site_label
    _atom_site_fract_x
    _atom_site_fract_y
    _atom_site_fract_z
    _atom_site_U_iso_or_equiv
    _atom_site_adp_type
    _atom_site_calc_flag
    _atom_site_occupancy
    _atom_site_disorder_assembly
    _atom_site_disorder_group
    Cl Cl1 1.36368(11) 1.17195(11) 0.56085(6) 0.0863(3) Uani d 1 . .
    O O2 0.8864(2) 0.8852(2) 0.07551(13) 0.0561(4) Uani d 1 . .
    O O6 0.7439(2) 1.2200(2) -0.13342(17) 0.0714(5) Uani d 1 . .
    O O1 0.6563(2) 0.8349(3) 0.16669(15) 0.0732(6) Uani d 1 . .
    N N2 0.7314(3) 1.1215(3) -0.06000(19) 0.0578(5) Uani d 1 . .
    C C3 1.1840(4) 0.9146(3) 0.4150(2) 0.0606(6) Uani d 1 . .
    H H3 1.2487 0.8444 0.4551 0.073 Uiso calc 1 . .
    C C10 0.5786(3) 0.8747(3) -0.18505(19) 0.0531(5) Uani d 1 . .
    H H10 0.5311 0.9505 -0.2307 0.064 Uiso calc 1 . .
    O O4 0.9084(3) 0.5985(2) 0.22127(17) 0.0810(6) Uani d 1 . .
    C C9 0.6900(3) 0.9348(3) -0.08815(18) 0.0482(5) Uani d 1 . .
    C C2 1.0593(3) 0.8503(3) 0.3237(2) 0.0555(6) Uani d 1 . .
    C C1 0.9590(3) 0.9493(3) 0.26146(18) 0.0526(6) Uani d 1 . .
    C C13 0.7251(4) 0.6489(3) -0.0490(2) 0.0625(6) Uani d 1 . .
    H H13 0.7755 0.5736 -0.0044 0.075 Uiso calc 1 . .
    C C11 0.5383(3) 0.6984(3) -0.21338(19) 0.0566(6) Uani d 1 . .
    C C8 0.7624(3) 0.8225(3) -0.01961(19) 0.0512(5) Uani d 1 . .
    N N1 1.0326(4) 0.6653(3) 0.2922(2) 0.0769(7) Uani d 1 . .
    C C4 1.2098(3) 1.0881(3) 0.4452(2) 0.0593(6) Uani d 1 . .
    C C12 0.6122(4) 0.5878(3) -0.1456(2) 0.0649(7) Uani d 1 . .
    H H12 0.5853 0.4703 -0.1654 0.078 Uiso calc 1 . .
    C C6 0.9911(4) 1.1222(3) 0.2933(2) 0.0657(7) Uani d 1 . .
    H H6 0.9285 1.1935 0.2527 0.079 Uiso calc 1 . .
    C C5 1.1161(4) 1.1901(3) 0.3853(2) 0.0686(7) Uani d 1 . .
    H H5 1.1359 1.3065 0.4062 0.082 Uiso calc 1 . .
    O O7 0.7490(3) 1.1674(3) 0.03363(18) 0.0876(7) Uani d 1 . .
    C C7 0.8143(3) 0.8800(3) 0.1663(2) 0.0557(6) Uani d 1 . .
    O O5 0.3385(4) 0.7111(4) -0.37667(18) 0.1035(8) Uani d 1 . .
    C C14 0.4168(4) 0.6297(5) -0.3168(3) 0.0772(8) Uani d 1 . .
    O O3 1.1442(5) 0.5914(3) 0.3367(3) 0.1369(13) Uani d 1 . .
    H H141 0.410(5) 0.511(5) -0.334(3) 0.108(12) Uiso d 1 . .
loop_
    _atom_site_aniso_label
    _atom_site_aniso_U_11
    _atom_site_aniso_U_22
    _atom_site_aniso_U_33
    _atom_site_aniso_U_12
    _atom_site_aniso_U_13
    _atom_site_aniso_U_23
    Cl1 0.0856(6) 0.0964(6) 0.0681(5) 0.0142(4) 0.0024(4) -0.0178(4)
    O2 0.0450(8) 0.0656(10) 0.0572(10) 0.0139(7) 0.0080(7) 0.0066(7)
    O6 0.0663(11) 0.0533(10) 0.0999(14) 0.0223(8) 0.0190(10) 0.0204(10)
    O1 0.0483(10) 0.0982(14) 0.0721(12) 0.0133(9) 0.0148(8) 0.0026(10)
    N2 0.0483(10) 0.0498(11) 0.0785(14) 0.0166(8) 0.0136(9) 0.0053(10)
    C3 0.0641(14) 0.0626(15) 0.0569(14) 0.0214(12) 0.0082(11) 0.0086(11)
    C10 0.0494(12) 0.0564(13) 0.0582(13) 0.0197(10) 0.0132(10) 0.0118(10)
    O4 0.0919(14) 0.0577(11) 0.0816(14) 0.0053(10) 0.0037(11) -0.0034(10)
    C9 0.0442(11) 0.0452(11) 0.0592(13) 0.0149(9) 0.0149(10) 0.0058(9)
    C2 0.0608(13) 0.0485(12) 0.0578(13) 0.0155(10) 0.0104(11) 0.0047(10)
    C1 0.0491(12) 0.0541(13) 0.0566(13) 0.0159(10) 0.0106(10) 0.0060(10)
    C13 0.0693(15) 0.0505(13) 0.0694(16) 0.0229(11) 0.0062(12) 0.0101(11)
    C11 0.0574(13) 0.0560(14) 0.0584(14) 0.0161(11) 0.0124(11) 0.0032(10)
    C8 0.0449(11) 0.0550(13) 0.0552(13) 0.0151(10) 0.0091(9) 0.0070(10)
    N1 0.0989(18) 0.0537(13) 0.0752(16) 0.0240(13) 0.0014(14) 0.0101(11)
    C4 0.0607(14) 0.0613(14) 0.0554(13) 0.0121(11) 0.0139(11) -0.0029(11)
    C12 0.0722(16) 0.0493(13) 0.0728(16) 0.0169(12) 0.0101(13) 0.0017(12)
    C6 0.0697(15) 0.0599(15) 0.0719(17) 0.0282(12) 0.0078(13) 0.0054(12)
    C5 0.0775(17) 0.0524(14) 0.0781(17) 0.0197(12) 0.0149(14) -0.0040(12)
    O7 0.1177(18) 0.0639(12) 0.0821(14) 0.0263(11) 0.0157(13) -0.0101(10)
    C7 0.0505(13) 0.0568(13) 0.0626(14) 0.0177(10) 0.0112(11) 0.0081(10)
    O5 0.1107(18) 0.121(2) 0.0679(14) 0.0290(16) -0.0113(13) 0.0103(13)
    C14 0.0740(18) 0.080(2) 0.0723(19) 0.0134(16) 0.0074(15) -0.0048(16)
    O3 0.186(3) 0.0732(15) 0.137(2) 0.0626(18) -0.048(2) -0.0010(15)
_geom_special_details
;
 All esds (except the esd in the dihedral angle between two l.s. planes)
 are estimated using the full covariance matrix.  The cell esds are taken
 into account individually in the estimation of esds in distances, angles
 and torsion angles; correlations between esds in cell parameters are only
 used when they are defined by crystal symmetry.  An approximate (isotropic)
 treatment of cell esds is used for estimating esds involving l.s. planes.
;
loop_
    _geom_bond_atom_site_label_1
    _geom_bond_atom_site_label_2
    _geom_bond_site_symmetry_2
    _geom_bond_distance
    _geom_bond_publ_flag
    Cl1 C4 . 1.730(3) ?
    O2 C7 . 1.360(3) ?
    O2 C8 . 1.404(3) ?
    O6 N2 . 1.217(3) ?
    O1 C7 . 1.189(3) ?
    N2 O7 . 1.213(3) ?
    N2 C9 . 1.469(3) ?
    C3 C2 . 1.373(3) ?
    C3 C4 . 1.388(4) ?
    C3 H3 . 0.9300 ?
    C10 C9 . 1.377(3) ?
    C10 C11 . 1.391(3) ?
    C10 H10 . 0.9300 ?
    O4 N1 . 1.205(3) ?
    C9 C8 . 1.390(3) ?
    C2 C1 . 1.386(3) ?
    C2 N1 . 1.478(3) ?
    C1 C6 . 1.382(3) ?
    C1 C7 . 1.491(3) ?
    C13 C8 . 1.376(3) ?
    C13 C12 . 1.379(4) ?
    C13 H13 . 0.9300 ?
    C11 C12 . 1.380(3) ?
    C11 C14 . 1.484(4) ?
    N1 O3 . 1.216(3) ?
    C4 C5 . 1.359(4) ?
    C12 H12 . 0.9300 ?
    C6 C5 . 1.387(4) ?
    C6 H6 . 0.9300 ?
    C5 H5 . 0.9300 ?
    O5 C14 . 1.177(4) ?
    C14 H141 . 0.95(4) ?
loop_
    _geom_angle_atom_site_label_1
    _geom_angle_atom_site_label_2
    _geom_angle_atom_site_label_3
    _geom_angle_site_symmetry_1
    _geom_angle_site_symmetry_3
    _geom_angle
    _geom_angle_publ_flag
    C7 O2 C8 . . 115.60(17) ?
    O7 N2 O6 . . 124.5(2) ?
    O7 N2 C9 . . 118.5(2) ?
    O6 N2 C9 . . 117.1(2) ?
    C2 C3 C4 . . 117.5(2) ?
    C2 C3 H3 . . 121.2 ?
    C4 C3 H3 . . 121.2 ?
    C9 C10 C11 . . 118.8(2) ?
    C9 C10 H10 . . 120.6 ?
    C11 C10 H10 . . 120.6 ?
    C10 C9 C8 . . 121.0(2) ?
    C10 C9 N2 . . 117.9(2) ?
    C8 C9 N2 . . 121.1(2) ?
    C3 C2 C1 . . 123.4(2) ?
    C3 C2 N1 . . 117.2(2) ?
    C1 C2 N1 . . 119.4(2) ?
    C6 C1 C2 . . 117.2(2) ?
    C6 C1 C7 . . 118.3(2) ?
    C2 C1 C7 . . 124.5(2) ?
    C8 C13 C12 . . 119.2(2) ?
    C8 C13 H13 . . 120.4 ?
    C12 C13 H13 . . 120.4 ?
    C12 C11 C10 . . 120.0(2) ?
    C12 C11 C14 . . 120.1(2) ?
    C10 C11 C14 . . 119.9(2) ?
    C13 C8 C9 . . 120.0(2) ?
    C13 C8 O2 . . 118.7(2) ?
    C9 C8 O2 . . 121.1(2) ?
    O4 N1 O3 . . 123.7(3) ?
    O4 N1 C2 . . 119.0(2) ?
    O3 N1 C2 . . 117.2(3) ?
    C5 C4 C3 . . 120.8(2) ?
    C5 C4 Cl1 . . 120.7(2) ?
    C3 C4 Cl1 . . 118.6(2) ?
    C13 C12 C11 . . 121.0(2) ?
    C13 C12 H12 . . 119.5 ?
    C11 C12 H12 . . 119.5 ?
    C1 C6 C5 . . 120.5(2) ?
    C1 C6 H6 . . 119.8 ?
    C5 C6 H6 . . 119.8 ?
    C4 C5 C6 . . 120.6(2) ?
    C4 C5 H5 . . 119.7 ?
    C6 C5 H5 . . 119.7 ?
    O1 C7 O2 . . 123.6(2) ?
    O1 C7 C1 . . 125.7(2) ?
    O2 C7 C1 . . 110.53(18) ?
    O5 C14 C11 . . 125.2(3) ?
    O5 C14 H141 . . 121(2) ?
    C11 C14 H141 . . 114(2) ?
loop_
    _geom_torsion_atom_site_label_1
    _geom_torsion_atom_site_label_2
    _geom_torsion_atom_site_label_3
    _geom_torsion_atom_site_label_4
    _geom_torsion_site_symmetry_1
    _geom_torsion_site_symmetry_2
    _geom_torsion_site_symmetry_3
    _geom_torsion_site_symmetry_4
    _geom_torsion
    _geom_torsion_publ_flag
    C11 C10 C9 C8 . . . . 0.3(3) ?
    C11 C10 C9 N2 . . . . 179.76(19) ?
    O7 N2 C9 C10 . . . . 145.2(2) ?
    O6 N2 C9 C10 . . . . -34.1(3) ?
    O7 N2 C9 C8 . . . . -35.4(3) ?
    O6 N2 C9 C8 . . . . 145.3(2) ?
    C4 C3 C2 C1 . . . . -0.3(4) ?
    C4 C3 C2 N1 . . . . -180.0(2) ?
    C3 C2 C1 C6 . . . . 1.3(4) ?
    N1 C2 C1 C6 . . . . -179.0(2) ?
    C3 C2 C1 C7 . . . . -175.8(2) ?
    N1 C2 C1 C7 . . . . 3.9(4) ?
    C9 C10 C11 C12 . . . . -1.1(3) ?
    C9 C10 C11 C14 . . . . 179.3(2) ?
    C12 C13 C8 C9 . . . . -1.6(4) ?
    C12 C13 C8 O2 . . . . -176.0(2) ?
    C10 C9 C8 C13 . . . . 1.0(3) ?
    N2 C9 C8 C13 . . . . -178.4(2) ?
    C10 C9 C8 O2 . . . . 175.29(18) ?
    N2 C9 C8 O2 . . . . -4.1(3) ?
    C7 O2 C8 C13 . . . . -89.5(3) ?
    C7 O2 C8 C9 . . . . 96.2(2) ?
    C3 C2 N1 O4 . . . . 170.3(2) ?
    C1 C2 N1 O4 . . . . -9.4(4) ?
    C3 C2 N1 O3 . . . . -13.2(4) ?
    C1 C2 N1 O3 . . . . 167.1(3) ?
    C2 C3 C4 C5 . . . . -0.8(4) ?
    C2 C3 C4 Cl1 . . . . 179.11(18) ?
    C8 C13 C12 C11 . . . . 0.9(4) ?
    C10 C11 C12 C13 . . . . 0.5(4) ?
    C14 C11 C12 C13 . . . . -179.9(2) ?
    C2 C1 C6 C5 . . . . -1.4(4) ?
    C7 C1 C6 C5 . . . . 175.9(2) ?
    C3 C4 C5 C6 . . . . 0.7(4) ?
    Cl1 C4 C5 C6 . . . . -179.2(2) ?
    C1 C6 C5 C4 . . . . 0.5(4) ?
    C8 O2 C7 O1 . . . . -4.0(3) ?
    C8 O2 C7 C1 . . . . 179.86(17) ?
    C6 C1 C7 O1 . . . . -81.2(3) ?
    C2 C1 C7 O1 . . . . 95.9(3) ?
    C6 C1 C7 O2 . . . . 94.8(3) ?
    C2 C1 C7 O2 . . . . -88.1(3) ?
    C12 C11 C14 O5 . . . . 175.0(3) ?
    C10 C11 C14 O5 . . . . -5.4(5) ?
loop_
    _geom_hbond_atom_site_label_D
    _geom_hbond_atom_site_label_H
    _geom_hbond_atom_site_label_A
    _geom_hbond_site_symmetry_A
    _geom_hbond_distance_DH
    _geom_hbond_distance_HA
    _geom_hbond_distance_DA
    _geom_hbond_angle_DHA
    C3 H3 O5 1_656 0.93 2.44 3.289(3) 151.2
    C5 H5 O3 1_565 0.93 2.42 3.212(4) 142.8
    C12 H12 O6 1_545 0.93 2.58 3.317(3) 137.0
    C12 H12 O1 2_665 0.93 2.68 3.476(3) 144.5
_shelx_hkl_file
;
  -9  -1   1  -31.81   36.43   1
  -9  -1   2   57.91   37.29   1
  -9  -1   3    2.79   34.94   1
  -9  -1   4   75.00   42.26   1
  -9   0  -1   46.24   34.68   1
  -9   0   0    6.40   21.40   1
  -9   0   1    6.30   30.42   1
  -9   0   2   86.12   31.74   1
  -9   0   3  118.81   27.90   1
  -9   0   4  -51.27   29.36   1
  -9   0   5  -45.43   30.87   1
  -9   0   6   69.39   33.65   1
  -9   0   7   23.91   32.18   1
  -9   1  -2   14.29   25.40   1
  -9   1  -1  134.10   25.24   1
  -9   1   0   49.14   26.36   1
  -9   1   1  282.91   35.66   1
  -9   1   2  336.36   38.15   1
  -9   1   4  -19.71   24.95   1
  -9   1   5    7.02   23.32   1
  -9   1   6   36.00   19.44   1
  -9   1   7  -14.29   26.01   1
  -9   1   8  -19.18   19.80   1
  -9   2  -2   46.65   34.15   1
  -9   2  -1   13.69   17.98   1
  -9   2   0   67.24   21.98   1
  -9   2   1  567.39   41.45   1
  -9   2   2   81.54   23.12   1
  -9   2   3  -26.32   18.67   1
  -9   2   4   38.44   20.96   1
  -9   2   5   33.06   21.05   1
  -9   2   6    9.18   20.36   1
  -9   2   7   36.12   23.20   1
  -9   2   8    9.92   18.84   1
  -9   3  -2   56.40   44.16   1
  -9   3   3  -16.73   15.95   1
  -9   3   4  124.32   20.07   1
  -9   3   5   35.52   16.33   1
  -9   3   6  -23.52   15.71   1
  -9   3   7   28.30   18.94   1
  -9   4  -2  -23.14   37.90   1
  -8  -3   0   48.86   44.18   1
  -8  -3   1  -39.94   42.47   1
  -8  -3   2   65.93   32.80   1
  -8  -3   3   20.07   32.97   1
  -8  -3   4  -29.05   44.31   1
  -8  -3   5   61.94   45.80   1
  -8  -2  -3  178.49   32.87   1
  -8  -2  -2  275.23   49.77   1
  -8  -2  -1   29.27   27.92   1
  -8  -2   0   69.72   38.41   1
  -8  -2   1   -1.80   35.35   1
  -8  -2   2   13.99   35.90   1
  -8  -2   3  118.59   31.80   1
  -8  -2   4  -15.21   25.43   1
  -8  -2   5   56.10   37.90   1
  -8  -2   6  211.12   44.75   1
  -8  -2   7  -96.83   39.56   1
  -8  -2   8   45.97   40.95   1
  -8  -1  -4   51.55   26.57   1
  -8  -1  -3   52.85   22.25   1
  -8  -1  -2   13.18   19.97   1
  -8  -1  -1    6.60   30.53   1
  -8  -1   0  222.01   39.04   1
  -8  -1   1    3.39   21.75   1
  -8  -1   2   40.96   28.03   1
  -8  -1   3    7.51   14.03   1
  -8  -1   4   82.45   28.87   1
  -8  -1   5   63.68   24.10   1
  -8  -1   6   23.33   31.78   1
  -8  -1   7    2.99   21.38   1
  -8  -1   8   -9.00   22.08   1
  -8  -1   9    0.10   23.98   1
  -8   0  -5   -4.28   17.97   1
  -8   0  -4   -1.90   24.23   1
  -8   0  -3   27.25   20.46   1
  -8   0  -2   -0.30   21.49   1
  -8   0  -1   17.98   19.59   1
  -8   0   0   75.17   26.70   1
  -8   0   1  225.30   23.42   1
  -8   0   2 1168.96   40.34   1
  -8   0   3  450.29   23.34   1
  -8   0   4    2.69   11.09   1
  -8   0   5   27.04   14.56   1
  -8   0   6  -19.98   21.81   1
  -8   0   7   92.54   30.78   1
  -8   0   8   15.76   27.23   1
  -8   0   9   58.37   32.39   1
  -8   0  10  193.49   41.17   1
  -8   1  -6  -25.50   18.38   1
  -8   1  -5   56.40   22.53   1
  -8   1  -4  132.48   24.63   1
  -8   1  -3   39.44   18.09   1
  -8   1  -2   36.60   19.48   1
  -8   1  -1   24.50   16.24   1
  -8   1   0  650.25   33.15   1
  -8   1   1   -0.50    9.64   1
  -8   1   2  397.60   21.93   1
  -8   1   3  781.20   32.42   1
  -8   1   4    8.29   12.90   1
  -8   1   5    4.80   10.77   1
  -8   1   6   55.95   22.29   1
  -8   1   7   22.18   22.23   1
  -8   1   8   53.88   27.30   1
  -8   1   9  274.56   38.11   1
  -8   1  10   27.35   23.53   1
  -8   1  11   55.06   34.13   1
  -8   2  -6    1.49   19.81   1
  -8   2  -5   54.32   21.96   1
  -8   2  -4   45.02   17.04   1
  -8   2  -3  127.01   20.74   1
  -8   2  -2 2223.12   70.73   1
  -8   2  -1   21.81   13.73   1
  -8   2   0 1041.35   41.95   1
  -8   2   1  176.36   14.61   1
  -8   2   2  113.00   12.97   1
  -8   2   3  284.60   19.57   1
  -8   2   4  151.54   16.99   1
  -8   2   5   54.02   14.11   1
  -8   2   6  223.20   24.20   1
  -8   2   7  188.51   22.52   1
  -8   2   8   68.39   22.66   1
  -8   2   9   32.60   22.95   1
  -8   3  -6   23.91   29.05   1
  -8   3  -5  135.49   43.07   1
  -8   3  -4  365.19   24.08   1
  -8   3  -3  356.83   22.67   1
  -8   3  -2  302.76   19.14   1
  -8   3  -1  340.03   19.55   1
  -8   3   0  493.28   29.32   1
  -8   3   1  251.86   17.14   1
  -8   3   2  576.00   26.88   1
  -8   3   3    4.80    9.68   1
  -8   3   4  476.99   25.77   1
  -8   3   5  225.60   18.02   1
  -8   3   6  703.84   45.63   1
  -8   4  -5  323.28   45.67   1
  -8   4  -4  209.09   43.67   1
  -8   4  -3    9.18   30.48   1
  -8   4  -2   14.29   20.41   1
  -8   4  -1    5.52   18.05   1
  -8   4   3  -26.83   29.42   1
  -8   4   4   90.44   32.33   1
  -8   5  -5  147.87   43.78   1
  -8   5  -4   48.16   26.93   1
  -8   5  -3   -6.71   31.03   1
  -8   5  -2   59.29   22.79   1
  -8   5  -1   20.16   20.56   1
  -8   6  -3   13.69   31.82   1
  -8   6  -2  155.00   35.36   1
  -8   6  -1    6.92   27.35   1
  -7  -4  -2   64.32   35.93   1
  -7  -4  -1  -50.84   43.07   1
  -7  -4   0   91.39   37.28   1
  -7  -4   1  294.81   51.85   1
  -7  -4   2  229.83   53.06   1
  -7  -4   3   99.00   34.63   1
  -7  -4   4   19.10   29.28   1
  -7  -4   5    4.41   44.27   1
  -7  -4   6  288.66   58.79   1
  -7  -4   7  145.93   51.70   1
  -7  -3  -5  116.42   32.15   1
  -7  -3  -4  -16.00   22.80   1
  -7  -3  -3   42.51   24.25   1
  -7  -3  -2  -34.22   37.56   1
  -7  -3  -1  329.42   49.73   1
  -7  -3   0  260.50   40.35   1
  -7  -3   1  118.16   30.87   1
  -7  -3   2  235.01   43.84   1
  -7  -3   3  157.50   40.41   1
  -7  -3   4   77.44   27.46   1
  -7  -3   5   67.73   27.65   1
  -7  -3   6   78.68   38.85   1
  -7  -3   7  167.70   34.45   1
  -7  -3   8    8.70   26.31   1
  -7  -3   9   50.55   31.57   1
  -7  -2  -6   -4.80   21.29   1
  -7  -2  -5  121.00   24.42   1
  -7  -2  -4  139.48   26.45   1
  -7  -2  -3  -15.29   16.58   1
  -7  -2  -2  178.22   27.50   1
  -7  -2  -1  501.31   51.50   1
  -7  -2   0   19.01   22.24   1
  -7  -2   1    2.40   26.72   1
  -7  -2   2  126.56   17.77   1
  -7  -2   3  579.85   33.23   1
  -7  -2   4  188.51   14.28   1
  -7  -2   5  169.52   12.50   1
  -7  -2   6   67.73   19.75   1
  -7  -2   7    0.90   19.42   1
  -7  -2   8  -23.62   30.42   1
  -7  -2   9   33.76   34.86   1
  -7  -2  10   60.53   29.56   1
  -7  -2  11  -39.82   39.12   1
  -7  -1  -7  162.31   31.09   1
  -7  -1  -6  -19.36   25.96   1
  -7  -1  -5   13.10   24.98   1
  -7  -1  -4   36.24   22.15   1
  -7  -1  -3   42.51   21.39   1
  -7  -1  -2   95.45   18.95   1
  -7  -1  -1   18.84   13.80   1
  -7  -1   0   12.32   14.39   1
  -7  -1   1  139.71   16.78   1
  -7  -1   2    4.08   14.18   1
  -7  -1   3 1758.12   63.73   1
  -7  -1   4   23.23    8.39   1
  -7  -1   5    9.61    7.50   1
  -7  -1   6  287.98   22.74   1
  -7  -1   7   12.89   23.98   1
  -7  -1   8   31.47   20.53   1
  -7  -1   9  448.59   45.75   1
  -7  -1  10  155.00   38.59   1
  -7  -1  11   23.14   36.46   1
  -7  -1  12   18.32   29.28   1
  -7   0  -8  231.65   30.14   1
  -7   0  -7  118.59   20.04   1
  -7   0  -6   13.47   22.90   1
  -7   0  -5  949.87   48.70   1
  -7   0  -4   36.84   20.27   1
  -7   0  -3   57.15   16.33   1
  -7   0  -2   14.67   13.56   1
  -7   0  -1  765.08   34.85   1
  -7   0   0   71.23   15.36   1
  -7   0   1  382.20   24.24   1
  -7   0   2  431.81   19.12   1
  -7   0   3  361.38   18.25   1
  -7   0   4   34.11   10.75   1
  -7   0   5   23.04    8.16   1
  -7   0   6   25.00   12.90   1
  -7   0   7  859.66   54.54   1
  -7   0   8  666.67   46.99   1
  -7   0   9 1802.00   94.24   1
  -7   0  10  336.36   42.18   1
  -7   0  11   18.84   21.44   1
  -7   0  12   63.20   34.19   1
  -7   1  -8  117.72   22.35   1
  -7   1  -7    4.80   15.68   1
  -7   1  -6   20.98   14.66   1
  -7   1  -5   34.22   18.95   1
  -7   1  -4  307.65   25.26   1
  -7   1  -3 1922.82   67.53   1
  -7   1  -2  446.05   25.77   1
  -7   1  -1 3580.83  102.92   1
  -7   1   0  124.55   14.06   1
  -7   1   1    8.88    7.87   1
  -7   1   2  107.33   12.43   1
  -7   1   3   39.31    8.90   1
  -7   1   4  327.97   21.73   1
  -7   1   5    0.90    8.21   1
  -7   1   6   45.16   13.17   1
  -7   1   7 1300.32   67.79   1
  -7   1   8   74.48   22.27   1
  -7   1   9  120.78   26.82   1
  -7   1  10   20.88   24.31   1
  -7   1  11  -18.23   19.22   1
  -7   2  -8    3.10   19.50   1
  -7   2  -7   87.24   18.68   1
  -7   2  -6   41.99   15.55   1
  -7   2  -5   50.27   14.18   1
  -7   2  -4  584.67   31.43   1
  -7   2  -3 1091.64   41.63   1
  -7   2  -2  305.90   20.64   1
  -7   2  -1  956.05   30.30   1
  -7   2   0  246.49   15.39   1
  -7   2   1    7.02    7.53   1
  -7   2   2   68.89    9.96   1
  -7   2   3  117.94   10.64   1
  -7   2   4  329.06   16.69   1
  -7   2   5   14.06    8.48   1
  -7   2   6  542.89   35.42   1
  -7   2   7   -0.50   14.46   1
  -7   2   8   17.31   16.81   1
  -7   2   9   -8.01   19.58   1
  -7   3  -8   -7.90   15.90   1
  -7   3  -7   30.47   16.01   1
  -7   3  -6   -4.41   12.10   1
  -7   3  -5   27.46   12.68   1
  -7   3  -4  180.90   18.02   1
  -7   3  -3   -1.10    9.22   1
  -7   3  -2    1.49    7.17   1
  -7   3  -1  119.90   10.07   1
  -7   3   0  113.21    9.79   1
  -7   3   1   33.52    7.64   1
  -7   3   2  375.58   15.89   1
  -7   3   3  194.32   12.55   1
  -7   3   4   16.56    7.33   1
  -7   3   5   -1.00    7.40   1
  -7   3   6   34.11   12.61   1
  -7   4  -8  -15.37   21.87   1
  -7   4  -7   37.09   22.65   1
  -7   4  -6  -27.25   18.90   1
  -7   4  -5   98.41   12.90   1
  -7   4  -4  671.33   20.21   1
  -7   4  -3   91.01    5.15   1
  -7   4  -2   27.46   18.03   1
  -7   4  -1   75.69   25.75   1
  -7   4   0   54.61   17.29   1
  -7   4   1   97.42   27.64   1
  -7   4   2   -6.40   14.22   1
  -7   4   3   97.42   28.62   1
  -7   4   4  488.41   44.64   1
  -7   5  -7  254.72   28.09   1
  -7   5  -6   -2.31   18.94   1
  -7   5  -5   16.16   18.41   1
  -7   5  -4   51.12   21.74   1
  -7   5  -3  205.64   34.42   1
  -7   5  -2  114.06   27.34   1
  -7   5  -1  214.62   29.89   1
  -7   5   0   -6.20   20.02   1
  -7   5   3    4.08   27.55   1
  -7   6  -6  -19.54   18.65   1
  -7   6  -5    3.80   15.09   1
  -7   6  -4   49.56   30.13   1
  -7   6  -3  327.25   36.54   1
  -7   6  -2  -45.70   20.82   1
  -7   6  -1   37.33   21.02   1
  -7   7  -4  -18.06   29.50   1
  -7   7  -3   48.72   25.13   1
  -7   7  -2   59.44   24.06   1
  -7   7  -1  -12.67   14.67   1
  -7   8  -2   45.16   25.67   1
  -6  -5  -3  -24.50   48.71   1
  -6  -5  -2   81.54   48.94   1
  -6  -5  -1   20.70   44.23   1
  -6  -5   0   96.83   36.41   1
  -6  -5   1   45.56   32.53   1
  -6  -5   2 1047.82   86.10   1
  -6  -5   3  209.67   46.63   1
  -6  -5   4  100.80   42.37   1
  -6  -5   5   55.06   30.27   1
  -6  -5   6    3.69   31.95   1
  -6  -5   7   14.82   33.65   1
  -6  -5   8   27.04   49.92   1
  -6  -4  -6   23.14   20.59   1
  -6  -4  -5    2.10   23.72   1
  -6  -4  -4    2.40   22.01   1
  -6  -4  -3   80.82   33.44   1
  -6  -4  -2   73.44   32.22   1
  -6  -4  -1  194.88   43.00   1
  -6  -4   0  582.26   57.91   1
  -6  -4   1  186.05   42.01   1
  -6  -4   2  251.54   35.21   1
  -6  -4   3  189.61   41.03   1
  -6  -4   4    4.08   16.24   1
  -6  -4   5   42.25    9.49   1
  -6  -4   6  -21.90   14.60   1
  -6  -4   7    6.71   24.40   1
  -6  -4   8   55.06   40.07   1
  -6  -4   9  -51.55   39.63   1
  -6  -4  10  -55.80   40.04   1
  -6  -3  -7  158.26   33.71   1
  -6  -3  -6  -15.76   18.58   1
  -6  -3  -5  273.24   34.05   1
  -6  -3  -4   30.14   23.94   1
  -6  -3  -3   74.48   19.85   1
  -6  -3  -2  460.10   33.03   1
  -6  -3  -1  465.26   47.89   1
  -6  -3   0   -1.80   25.67   1
  -6  -3   1  251.54   19.03   1
  -6  -3   2   51.84   13.10   1
  -6  -3   3  774.51   35.07   1
  -6  -3   4   55.06   15.43   1
  -6  -3   5   20.61    6.72   1
  -6  -3   6  107.12   18.01   1
  -6  -3   7  330.51   25.82   1
  -6  -3   8  -11.02   29.35   1
  -6  -3   9   32.15   34.70   1
  -6  -3  10   -6.00   25.92   1
  -6  -3  11   22.28   28.13   1
  -6  -2  -8  219.93   29.36   1
  -6  -2  -7   67.24   26.24   1
  -6  -2  -6  125.66   24.21   1
  -6  -2  -5  396.01   30.25   1
  -6  -2  -4 1142.44   50.70   1
  -6  -2  -3   -9.30   13.18   1
  -6  -2  -2   77.26   17.05   1
  -6  -2  -1  390.06   18.96   1
  -6  -2   0  216.97   18.56   1
  -6  -2   1  395.61   24.27   1
  -6  -2   2   20.16   12.30   1
  -6  -2   3 1589.62   55.02   1
  -6  -2   4   20.98   13.37   1
  -6  -2   5  358.34   13.63   1
  -6  -2   6  119.46   16.18   1
  -6  -2   7  193.21   18.90   1
  -6  -2   8    3.39   18.95   1
  -6  -2   9   18.40   28.23   1
  -6  -2  10  460.10   45.90   1
  -6  -2  11   14.98   24.15   1
  -6  -2  12   43.16   27.46   1
  -6  -1  -9    2.79   16.57   1
  -6  -1  -8  277.56   28.99   1
  -6  -1  -7   16.89   17.02   1
  -6  -1  -6  160.02   19.99   1
  -6  -1  -5   47.61   20.70   1
  -6  -1  -4  929.64   43.91   1
  -6  -1  -3    5.62   13.41   1
  -6  -1  -2  409.25   25.09   1
  -6  -1  -1  542.42   23.29   1
  -6  -1   0   81.18   13.52   1
  -6  -1   1  458.39   24.41   1
  -6  -1   2 1422.04   47.51   1
  -6  -1   3  135.96   15.86   1
  -6  -1   4  542.89   18.64   1
  -6  -1   5   25.81    6.20   1
  -6  -1   6   40.96   14.34   1
  -6  -1   7 1162.81   45.69   1
  -6  -1   8  804.86   53.34   1
  -6  -1   9   73.44   21.60   1
  -6  -1  10  702.78   53.02   1
  -6  -1  11    5.71   20.51   1
  -6  -1  12   85.19   27.32   1
  -6  -1  13   21.53   39.16   1
  -6   0 -10   45.43   23.59   1
  -6   0  -9  -11.49   18.51   1
  -6   0  -8  -28.41   16.42   1
  -6   0  -7  104.86   18.23   1
  -6   0  -6   16.81   13.28   1
  -6   0  -5  190.72   17.95   1
  -6   0  -4 1167.59   47.84   1
  -6   0  -3   42.25   13.65   1
  -6   0  -2   35.05   11.48   1
  -6   0  -1  258.89   15.77   1
  -6   0   0  226.80   14.76   1
  -6   0   1 4470.26  117.67   1
  -6   0   2  243.98   17.18   1
  -6   0   3  437.23   16.73   1
  -6   0   4   35.05    7.93   1
  -6   0   5   55.35    8.18   1
  -6   0   6  206.50   16.67   1
  -6   0   7  297.56   17.94   1
  -6   0   8   19.18   10.34   1
  -6   0   9   44.36   23.18   1
  -6   0  10   38.44   26.04   1
  -6   0  11  272.25   32.34   1
  -6   0  12   12.89   21.97   1
  -6   1 -10  365.19   42.81   1
  -6   1  -9   34.22   23.40   1
  -6   1  -8   98.41   21.43   1
  -6   1  -7   44.62   13.63   1
  -6   1  -6  114.28   15.18   1
  -6   1  -5   34.22   14.04   1
  -6   1  -4   32.95    9.99   1
  -6   1  -3 1944.81   62.62   1
  -6   1  -2  266.67   19.27   1
  -6   1  -1   67.90   11.70   1
  -6   1   0  175.03   12.17   1
  -6   1   1 1100.91   29.86   1
  -6   1   2   18.49    7.22   1
  -6   1   3  839.26   24.91   1
  -6   1   4  440.58   16.79   1
  -6   1   5  148.84   10.00   1
  -6   1   6  485.32   23.35   1
  -6   1   7 7387.40  161.59   1
  -6   1   8   12.32    9.34   1
  -6   1   9   20.34   14.52   1
  -6   1  10   85.38   24.02   1
  -6   2 -10   79.74   27.33   1
  -6   2  -9   32.04   22.07   1
  -6   2  -8  181.44   27.48   1
  -6   2  -7  156.25   23.00   1
  -6   2  -6  394.42   22.64   1
  -6   2  -5  101.20   13.88   1
  -6   2  -412009.97  243.29   1
  -6   2  -3  493.73   20.89   1
  -6   2  -2  219.04   15.39   1
  -6   2  -1   17.14    7.62   1
  -6   2   0 1093.62   25.79   1
  -6   2   1  387.70   15.75   1
  -6   2   2  263.74   12.99   1
  -6   2   3   82.08    9.06   1
  -6   2   4 5975.29  125.23   1
  -6   2   5   88.17    9.39   1
  -6   2   6  457.53   22.67   1
  -6   2   7 1717.27   49.73   1
  -6   2   8   84.82   15.29   1
  -6   3 -10   11.42   22.31   1
  -6   3  -9  -16.73   20.94   1
  -6   3  -8   19.71   13.14   1
  -6   3  -7   63.52   12.75   1
  -6   3  -6  719.31   27.36   1
  -6   3  -5 1301.04   38.23   1
  -6   3  -4 2748.91   65.01   1
  -6   3  -3   35.05    6.87   1
  -6   3  -2  291.04   12.62   1
  -6   3  -1   48.02    6.65   1
  -6   3   0  360.62   13.67   1
  -6   3   1  695.38   21.10   1
  -6   3   2  291.38   12.63   1
  -6   3   3  840.42   24.93   1
  -6   3   4 2245.81   52.13   1
  -6   3   5  342.25   34.04   1
  -6   3   6  182.79   26.50   1
  -6   3   7   51.55   17.81   1
  -6   3   8 1829.27  106.93   1
  -6   3   9  -19.10   19.58   1
  -6   4  -9   23.52   25.22   1
  -6   4  -8    2.59   19.16   1
  -6   4  -7  707.03   29.25   1
  -6   4  -6    7.51    7.18   1
  -6   4  -5   31.58    6.52   1
  -6   4  -4  401.20   12.02   1
  -6   4  -3  896.40   17.96   1
  -6   4  -2   11.09   11.39   1
  -6   4  -1  165.12   16.96   1
  -6   4   0  397.20   22.32   1
  -6   4   1   85.38   18.66   1
  -6   4   2   24.80   11.85   1
  -6   4   3  189.89   17.64   1
  -6   4   4   40.32   13.59   1
  -6   4   5   25.60   21.96   1
  -6   4   6    2.99   20.86   1
  -6   4   9   77.62   30.13   1
  -6   5  -9   43.30   27.37   1
  -6   5  -8   20.70   20.20   1
  -6   5  -7   20.61   17.07   1
  -6   5  -6   14.21    7.69   1
  -6   5  -5  110.46   17.66   1
  -6   5  -4  -27.35   15.06   1
  -6   5  -3 1193.01   44.21   1
  -6   5  -2  211.12   27.32   1
  -6   5  -1  104.65   16.16   1
  -6   5   0  219.04   18.06   1
  -6   5   1  186.87   31.71   1
  -6   5   2   31.14   17.41   1
  -6   5   3  356.45   26.43   1
  -6   5   4  552.72   46.55   1
  -6   6  -8   40.32   20.95   1
  -6   6  -7  -26.73   20.58   1
  -6   6  -6   12.32   13.62   1
  -6   6  -5   24.50   13.07   1
  -6   6  -4 1729.73   62.39   1
  -6   6  -3   21.44   20.84   1
  -6   6  -2   41.47   19.19   1
  -6   6  -1   31.25   17.66   1
  -6   7  -7  135.49   26.07   1
  -6   7  -6   -3.20   16.72   1
  -6   7  -5   79.03   20.27   1
  -6   7  -4  286.96   24.05   1
  -6   7  -3   95.26   23.23   1
  -6   7  -2   98.21   18.83   1
  -6   7  -1   33.87   17.58   1
  -6   8  -4   22.18   23.08   1
  -6   8  -3  -11.63   17.94   1
  -6   8  -2  -17.81   15.78   1
  -5  -6  -4  116.64   57.89   1
  -5  -6  -3  -16.32   47.75   1
  -5  -6  -2  115.99   52.56   1
  -5  -6  -1   29.70   35.97   1
  -5  -6   0  -64.32   38.82   1
  -5  -6   1   59.44   32.23   1
  -5  -6   2   58.68   31.56   1
  -5  -6   3  251.86   26.03   1
  -5  -6   4  251.86   26.98   1
  -5  -6   5   48.58   44.75   1
  -5  -6   6   34.57   43.86   1
  -5  -6   7   14.90   32.73   1
  -5  -6   8   28.30   35.54   1
  -5  -5  -6  139.71   31.91   1
  -5  -5  -5   68.56   27.32   1
  -5  -5  -4  184.42   53.51   1
  -5  -5  -3   -2.40   38.90   1
  -5  -5  -2  575.52   63.81   1
  -5  -5  -1 1497.69   89.78   1
  -5  -5   0  556.49   57.56   1
  -5  -5   1  126.79   37.61   1
  -5  -5   2   61.47   33.56   1
  -5  -5   3   55.95   14.36   1
  -5  -5   4  577.92   24.52   1
  -5  -5   5  120.78   12.75   1
  -5  -5   6  216.09   11.76   1
  -5  -5   7  244.61   46.29   1
  -5  -5   8  363.66   54.54   1
  -5  -5   9  316.48   47.68   1
  -5  -5  10  187.69   52.61   1
  -5  -4  -8  117.94   29.32   1
  -5  -4  -7  338.56   37.54   1
  -5  -4  -6  -24.90   17.07   1
  -5  -4  -5   80.46   24.40   1
  -5  -4  -4  264.06   26.00   1
  -5  -4  -3  456.68   32.06   1
  -5  -4  -2  980.32   66.38   1
  -5  -4  -1 2850.49  138.81   1
  -5  -4   0 2224.07   68.85   1
  -5  -4   1   60.37   11.03   1
  -5  -4   2   54.76   10.95   1
  -5  -4   3  500.42   25.95   1
  -5  -4   4    6.40   11.99   1
  -5  -4   5  690.64   23.13   1
  -5  -4   6  346.70   24.58   1
  -5  -4   7 1825.00   65.79   1
  -5  -4   8   -4.71   20.40   1
  -5  -4   9   29.38   36.21   1
  -5  -4  10  186.60   36.34   1
  -5  -4  11   44.89   30.42   1
  -5  -4  12   -2.19   30.93   1
  -5  -3  -9   55.35   21.43   1
  -5  -3  -8   41.73   16.67   1
  -5  -3  -7   26.63   14.14   1
  -5  -3  -6  184.14   25.51   1
  -5  -3  -5  201.92   24.44   1
  -5  -3  -4  723.61   38.20   1
  -5  -3  -3 1718.10   61.35   1
  -5  -3  -2    3.31   14.34   1
  -5  -3  -1  215.21   14.96   1
  -5  -3   0   91.58   11.68   1
  -5  -3   1   44.76   10.17   1
  -5  -3   2    7.62    8.50   1
  -5  -3   3   13.47   10.20   1
  -5  -3   4   13.99    9.87   1
  -5  -3   5  106.71    6.82   1
  -5  -3   6  347.82   19.02   1
  -5  -3   7  791.30   31.51   1
  -5  -3   8  236.24   22.44   1
  -5  -3   9   72.42   23.83   1
  -5  -3  10   13.10    9.63   1
  -5  -3  11  112.57   29.92   1
  -5  -3  12   48.86   30.06   1
  -5  -3  13    2.59   40.64   1
  -5  -2 -10    6.50   28.31   1
  -5  -2  -9   32.26   26.13   1
  -5  -2  -8   86.12   17.26   1
  -5  -2  -7   50.84   16.54   1
  -5  -2  -6  256.96   22.12   1
  -5  -2  -5   31.81   15.45   1
  -5  -2  -4 3636.09  108.54   1
  -5  -2  -3   28.62   16.16   1
  -5  -2  -2    9.61   11.10   1
  -5  -2  -1 1724.74   41.53   1
  -5  -2   0 4418.26  114.33   1
  -5  -2   1 1998.98   58.12   1
  -5  -2   2  325.08   18.03   1
  -5  -2   3  195.16   14.81   1
  -5  -2   4  255.36   16.94   1
  -5  -2   5  719.85   28.98   1
  -5  -2   6  440.58   19.31   1
  -5  -2   7   93.12   12.16   1
  -5  -2   8  643.13   26.88   1
  -5  -2   9  284.93   36.80   1
  -5  -2  10 1067.33   67.95   1
  -5  -2  11   66.42   29.18   1
  -5  -2  12  -14.90   30.42   1
  -5  -2  13  -11.90   24.43   1
  -5  -1 -11   51.41   27.10   1
  -5  -1 -10  250.59   35.14   1
  -5  -1  -9  193.49   30.05   1
  -5  -1  -8  237.47   24.35   1
  -5  -1  -7   76.39   16.96   1
  -5  -1  -6   -6.10   13.98   1
  -5  -1  -5  284.26   20.23   1
  -5  -1  -4  -10.11    9.22   1
  -5  -1  -3 1542.92   51.06   1
  -5  -1  -2 1056.90   39.66   1
  -5  -1  -1 3839.04   81.79   1
  -5  -1   0 4038.60   86.43   1
  -5  -1   1   29.48    8.58   1
  -5  -1   2 1455.42   45.02   1
  -5  -1   3  612.56   24.75   1
  -5  -1   4   10.89    5.02   1
  -5  -1   5    8.41    3.42   1
  -5  -1   6    7.62    7.23   1
  -5  -1   710571.95  213.87   1
  -5  -1   8 1486.87   43.19   1
  -5  -1   9   77.79   14.11   1
  -5  -1  10  167.18   29.22   1
  -5  -1  11   90.06   29.61   1
  -5  -1  12   40.45   29.13   1
  -5  -1  13   -0.50   22.00   1
  -5   0 -11   53.88   25.69   1
  -5   0 -10  -12.89   24.91   1
  -5   0  -9  100.80   25.70   1
  -5   0  -8  151.78   22.42   1
  -5   0  -7  456.68   30.35   1
  -5   0  -6  432.64   27.46   1
  -5   0  -5    1.30   10.49   1
  -5   0  -4 1475.33   40.71   1
  -5   0  -3 3684.49   82.55   1
  -5   0  -2 1430.35   46.14   1
  -5   0  -112438.94  240.90   1
  -5   0   0   79.39    9.27   1
  -5   0   1    6.00    5.78   1
  -5   0   2  233.48   14.67   1
  -5   0   3 1156.68   29.93   1
  -5   0   4  724.69   21.00   1
  -5   0   5  235.62    9.82   1
  -5   0   6 1094.95   31.10   1
  -5   0   714991.55  298.75   1
  -5   0   8   95.45   11.14   1
  -5   0   9   -2.19    7.99   1
  -5   0  10   26.63   20.85   1
  -5   0  11   17.64   16.72   1
  -5   1 -11   83.54   25.96   1
  -5   1 -10   -4.08   17.57   1
  -5   1  -9    3.10   17.60   1
  -5   1  -8  306.95   26.63   1
  -5   1  -7  576.00   31.68   1
  -5   1  -6   58.37   15.59   1
  -5   1  -5 3979.09  111.02   1
  -5   1  -4 5833.90  123.74   1
  -5   1  -3  985.33   28.25   1
  -5   1  -2   89.30   11.91   1
  -5   1  -1 2166.90   58.65   1
  -5   1   0 2923.56   62.72   1
  -5   1   1  860.84   20.54   1
  -5   1   2 2173.42   46.62   1
  -5   1   3 1950.99   44.17   1
  -5   1   4  455.40   15.36   1
  -5   1   5 3933.80   82.79   1
  -5   1   6   -8.88    6.38   1
  -5   1   7   31.14    7.48   1
  -5   1   8  427.25   18.60   1
  -5   1   9   36.48   12.93   1
  -5   2 -11    9.42   26.71   1
  -5   2 -10  -12.39   17.32   1
  -5   2  -9  110.25   22.05   1
  -5   2  -8  828.86   42.61   1
  -5   2  -7  815.67   39.41   1
  -5   2  -6   43.96   14.72   1
  -5   2  -5  740.93   34.30   1
  -5   2  -4 1076.50   30.84   1
  -5   2  -3  235.01   12.88   1
  -5   2  -2  163.84   10.50   1
  -5   2  -1  722.53   24.73   1
  -5   2   0 4886.01   85.28   1
  -5   2   1 7931.68  133.59   1
  -5   2   2 3337.37   68.17   1
  -5   2   3   73.79    7.04   1
  -5   2   4  122.77    8.86   1
  -5   2   5   90.63    9.52   1
  -5   2   6  343.73   15.20   1
  -5   2   7    2.31    6.72   1
  -5   2   8 1553.94   55.19   1
  -5   2   9   21.07   10.65   1
  -5   2  10  337.09   42.23   1
  -5   3 -11  201.07   31.20   1
  -5   3 -10    7.51   12.33   1
  -5   3  -9   16.40   12.88   1
  -5   3  -8    1.30   10.81   1
  -5   3  -7 1275.92   38.58   1
  -5   3  -6  355.70   17.35   1
  -5   3  -5  112.57   14.85   1
  -5   3  -4  548.03   19.20   1
  -5   3  -3  741.47   19.61   1
  -5   3  -2   25.81    4.67   1
  -5   3  -1 1914.06   41.12   1
  -5   3   0   79.57    5.17   1
  -5   3   1 7135.18  119.95   1
  -5   3   2  740.93   20.14   1
  -5   3   3  277.89   17.00   1
  -5   3   4  270.60   16.78   1
  -5   3   5  488.41   35.36   1
  -5   3   6  459.67   23.58   1
  -5   3   7  729.00   32.40   1
  -5   3   8  579.85   29.38   1
  -5   3   9   12.53   11.89   1
  -5   3  10  -19.27   24.32   1
  -5   4 -11  204.78   31.20   1
  -5   4 -10  560.27   40.71   1
  -5   4  -9   37.33   13.93   1
  -5   4  -8   -1.21    9.94   1
  -5   4  -7   -2.19    8.58   1
  -5   4  -6  991.62   30.23   1
  -5   4  -5 1142.44   27.72   1
  -5   4  -4  113.00    5.74   1
  -5   4  -3   23.81    2.24   1
  -5   4  -2   68.06   10.72   1
  -5   4  -1    4.28    8.40   1
  -5   4   0 1687.57   50.12   1
  -5   4   1  520.30   36.50   1
  -5   4   2 1612.02   53.00   1
  -5   4   3 1335.17   46.77   1
  -5   4   4   86.12   17.63   1
  -5   4   5  169.78   23.19   1
  -5   4   6 1150.57   62.41   1
  -5   4   7 1880.96   66.79   1
  -5   4   8   25.91   14.15   1
  -5   4   9   84.64   25.21   1
  -5   4  10   90.06   28.66   1
  -5   5 -10   76.21   22.87   1
  -5   5  -9   67.57   20.88   1
  -5   5  -8  100.80   12.25   1
  -5   5  -7   19.89    9.28   1
  -5   5  -6   13.99    6.81   1
  -5   5  -5  518.02   16.84   1
  -5   5  -4   -5.62   10.43   1
  -5   5  -3  127.24   12.41   1
  -5   5  -2   32.49    8.78   1
  -5   5  -1   41.22   12.45   1
  -5   5   0 1175.80   40.46   1
  -5   5   1   45.83   21.53   1
  -5   5   2  327.97   33.32   1
  -5   5   3  743.11   47.98   1
  -5   5   4   62.25   18.62   1
  -5   5   5  385.34   36.51   1
  -5   5   6 1061.46   62.55   1
  -5   5   7   39.44   25.12   1
  -5   5   8  270.93   30.94   1
  -5   5   9  -15.52   14.42   1
  -5   5  10   40.32   27.94   1
  -5   5  11   16.48   29.72   1
  -5   6  -9   72.93   24.42   1
  -5   6  -8   55.95   15.71   1
  -5   6  -7  322.56   26.22   1
  -5   6  -6   12.67    6.69   1
  -5   6  -5 1260.96   45.45   1
  -5   6  -4    3.39   12.07   1
  -5   6  -3   66.75   12.58   1
  -5   6  -2  158.00   20.61   1
  -5   6  -1  283.59   18.86   1
  -5   6   0   -3.39    9.49   1
  -5   6   1 2805.82  127.13   1
  -5   6   5   26.11   24.53   1
  -5   6   9  270.27   31.56   1
  -5   7  -8  218.74   28.69   1
  -5   7  -7   23.62   18.47   1
  -5   7  -6   51.70   17.26   1
  -5   7  -5  278.89   22.04   1
  -5   7  -4   24.80   12.65   1
  -5   7  -3   84.46   13.05   1
  -5   7  -2   21.16   14.08   1
  -5   7  -1   24.11   12.67   1
  -5   8  -6   43.16   18.00   1
  -5   8  -5   36.60   15.00   1
  -5   8  -4   94.28   14.57   1
  -5   8  -3   53.44   16.37   1
  -5   8  -2  867.89   44.19   1
  -4  -7  -3  -32.95   48.79   1
  -4  -7  -2  -17.22   49.22   1
  -4  -7  -1   -6.20   35.71   1
  -4  -7   0  118.59   50.31   1
  -4  -7   1   72.76   22.69   1
  -4  -7   2    5.52   23.74   1
  -4  -7   3  596.82   41.53   1
  -4  -7   4  -19.71   17.23   1
  -4  -7   5   -0.10   15.88   1
  -4  -7   6   55.80   48.41   1
  -4  -7   7    5.81   46.03   1
  -4  -6  -6   13.62   48.56   1
  -4  -6  -5   53.58   35.14   1
  -4  -6  -4   18.40   31.49   1
  -4  -6  -3  149.57   38.40   1
  -4  -6  -2  220.52   47.52   1
  -4  -6  -1  302.41   42.43   1
  -4  -6   0  646.68   58.49   1
  -4  -6   1  264.06   44.53   1
  -4  -6   2   23.43   32.43   1
  -4  -6   3  103.43   13.22   1
  -4  -6   4   59.44    9.87   1
  -4  -6   5   43.69    9.78   1
  -4  -6   6  112.78   12.32   1
  -4  -6   7   34.69   41.11   1
  -4  -6   8  115.78   34.65   1
  -4  -6   9  -65.12   42.29   1
  -4  -6  10   35.88   35.34   1
  -4  -5  -8  107.12   25.05   1
  -4  -5  -7    6.40   22.72   1
  -4  -5  -6  -23.91   16.53   1
  -4  -5  -5  181.44   24.52   1
  -4  -5  -4   22.37   14.28   1
  -4  -5  -3  253.45   42.67   1
  -4  -5  -2 1688.39   95.33   1
  -4  -5  -1  841.00   64.38   1
  -4  -5   0 1239.04   41.54   1
  -4  -5   1   33.41    9.83   1
  -4  -5   2    4.88    9.59   1
  -4  -5   3   74.48   11.22   1
  -4  -5   4   59.91    9.13   1
  -4  -5   5    3.61    7.41   1
  -4  -5   6  156.25   10.00   1
  -4  -5   7   47.33   11.42   1
  -4  -5   8   17.47   16.80   1
  -4  -5   9  187.96   26.60   1
  -4  -5  10   32.60   27.75   1
  -4  -5  11  -51.41   37.43   1
  -4  -4 -10    1.80   21.87   1
  -4  -4  -9  194.04   25.35   1
  -4  -4  -8   16.89   16.36   1
  -4  -4  -7  329.06   23.58   1
  -4  -4  -6   12.89   18.67   1
  -4  -4  -5 1076.50   46.59   1
  -4  -4  -4   21.44   17.78   1
  -4  -4  -3 1779.15   59.90   1
  -4  -4  -2 1635.39   55.81   1
  -4  -4  -1   31.25    6.82   1
  -4  -4   0  373.26   18.93   1
  -4  -4   1  559.32   22.23   1
  -4  -4   2  -14.21    7.92   1
  -4  -4   3 1877.49   61.53   1
  -4  -4   4 1474.56   34.56   1
  -4  -4   5   21.53    5.85   1
  -4  -4   6   73.44   10.28   1
  -4  -4   7  361.38   16.73   1
  -4  -4   8  252.17   14.61   1
  -4  -4   9   29.81   16.05   1
  -4  -4  10   38.69   15.67   1
  -4  -4  11   -9.49   33.08   1
  -4  -4  12  108.37   42.26   1
  -4  -4  13   -9.80   40.56   1
  -4  -3 -11   91.97   30.50   1
  -4  -3 -10  144.00   25.92   1
  -4  -3  -9  124.32   24.98   1
  -4  -3  -8  783.44   43.66   1
  -4  -3  -7  260.82   20.03   1
  -4  -3  -6   40.70   13.40   1
  -4  -3  -5   12.18    9.98   1
  -4  -3  -4  128.82   16.80   1
  -4  -3  -3 4823.30  127.79   1
  -4  -3  -2   53.14   15.16   1
  -4  -3  -1 2930.06   63.87   1
  -4  -3   0    6.00    5.68   1
  -4  -3   1  377.91   17.11   1
  -4  -3   2  161.04   12.44   1
  -4  -3   3  356.45   17.75   1
  -4  -3   4   71.23    8.27   1
  -4  -3   5  552.72   13.64   1
  -4  -3   6   33.41    6.36   1
  -4  -3   7  342.62   14.44   1
  -4  -3   8  944.33   27.04   1
  -4  -3   9  445.21   19.41   1
  -4  -3  10  468.29   26.40   1
  -4  -3  11  361.00   25.08   1
  -4  -3  12  101.40   34.04   1
  -4  -3  13    7.08   34.95   1
  -4  -2 -11   74.48   29.86   1
  -4  -2 -10  122.77   27.04   1
  -4  -2  -9  200.22   26.32   1
  -4  -2  -8  580.81   35.19   1
  -4  -2  -7  332.33   26.62   1
  -4  -2  -6 1097.60   42.41   1
  -4  -2  -5   -5.02   10.04   1
  -4  -2  -4  528.08   22.06   1
  -4  -2  -3 2325.17   69.44   1
  -4  -2  -2   17.98   12.80   1
  -4  -2  -1 4247.13   84.72   1
  -4  -2   0   69.22    8.32   1
  -4  -2   1  878.53   29.64   1
  -4  -2   2   93.90   10.08   1
  -4  -2   3 4460.90  112.21   1
  -4  -2   4    9.42    7.49   1
  -4  -2   5  551.78   19.73   1
  -4  -2   6   20.79    5.65   1
  -4  -2   7  306.95   11.91   1
  -4  -2   8  605.65   18.70   1
  -4  -2   9   72.59    7.84   1
  -4  -2  10  139.00   12.97   1
  -4  -2  11   -8.53   10.10   1
  -4  -2  12   76.39   15.03   1
  -4  -2  13   27.04   22.15   1
  -4  -1 -12  170.82   36.33   1
  -4  -1 -11   18.40   19.13   1
  -4  -1 -10   78.15   25.11   1
  -4  -1  -9    7.02   19.72   1
  -4  -1  -8 1675.26   63.03   1
  -4  -1  -7  851.47   36.77   1
  -4  -1  -6  383.38   25.45   1
  -4  -1  -5 1748.91   58.55   1
  -4  -1  -4  287.64   16.28   1
  -4  -1  -3   38.44    7.69   1
  -4  -1  -2 5942.87  141.85   1
  -4  -1  -1  157.50    9.54   1
  -4  -1   0 1011.24   26.71   1
  -4  -1   1  305.55   14.68   1
  -4  -1   2   74.30    8.96   1
  -4  -1   3 2433.45   66.10   1
  -4  -1   4  581.29   14.47   1
  -4  -1   5 1955.41   45.99   1
  -4  -1   6 5090.82  105.60   1
  -4  -1   7 1612.83   41.77   1
  -4  -1   8   65.12    4.20   1
  -4  -1   9   36.24    4.94   1
  -4  -1  10  249.64   11.06   1
  -4  -1  11  193.77   13.36   1
  -4  -1  12   70.39   11.24   1
  -4   0 -12    4.20   28.29   1
  -4   0 -11   53.14   27.56   1
  -4   0 -10  121.88   22.08   1
  -4   0  -9   57.30   15.75   1
  -4   0  -8  398.40   28.74   1
  -4   0  -7   11.42   11.83   1
  -4   0  -6  752.40   34.56   1
  -4   0  -5   11.97   12.59   1
  -4   0  -4  659.98   27.75   1
  -4   0  -3 2072.98   47.35   1
  -4   0  -2   33.76    8.37   1
  -4   0  -118854.04  346.02   1
  -4   0   0  620.51   18.43   1
  -4   0   1 1507.77   41.94   1
  -4   0   2  668.22   22.23   1
  -4   0   3 5862.96  111.79   1
  -4   0   438864.18  611.13   1
  -4   0   5 4406.30   92.93   1
  -4   0   6   55.35    8.78   1
  -4   0   7  329.42   14.52   1
  -4   0   8  442.68   18.09   1
  -4   0   9  215.50   14.09   1
  -4   0  10    1.69    2.11   1
  -4   0  11  109.41    8.58   1
  -4   0  12 1187.49   46.87   1
  -4   0  13   -1.00    7.80   1
  -4   1 -12  641.61   47.11   1
  -4   1 -11  421.89   36.56   1
  -4   1 -10   73.44   22.80   1
  -4   1  -9   23.91   15.45   1
  -4   1  -8  615.54   34.24   1
  -4   1  -7 2071.16   66.44   1
  -4   1  -6  193.49   18.36   1
  -4   1  -5 5562.18  135.74   1
  -4   1  -4  394.42   21.05   1
  -4   1  -3 1756.45   51.13   1
  -4   1  -2 1114.22   27.37   1
  -4   1  -1 1077.15   31.51   1
  -4   1   0  124.32    7.80   1
  -4   1   1   46.65    4.51   1
  -4   1   2 1087.68   27.04   1
  -4   1   3    3.10    4.40   1
  -4   1   4 4275.85   73.24   1
  -4   1   520658.31  382.32   1
  -4   1   6    7.62    7.29   1
  -4   1   7 1991.84   46.42   1
  -4   1   8    7.90    7.31   1
  -4   1   9  235.01   17.78   1
  -4   1  10  673.92   20.77   1
  -4   1  11    2.79    6.48   1
  -4   1  12  686.96   32.50   1
  -4   1  13   45.16   10.35   1
  -4   2 -12   83.17   24.81   1
  -4   2 -11   81.36   23.09   1
  -4   2 -10   70.22   14.92   1
  -4   2  -9  276.89   18.64   1
  -4   2  -8 1480.71   53.87   1
  -4   2  -7 1015.06   41.42   1
  -4   2  -615146.22  356.90   1
  -4   2  -5 2414.74   69.78   1
  -4   2  -4  487.97   22.97   1
  -4   2  -3   64.32   11.71   1
  -4   2  -2   -2.40    4.49   1
  -4   2  -1 3185.47   56.44   1
  -4   2   0  936.36   20.20   1
  -4   2   117011.98  268.69   1
  -4   2   2 4801.10   92.85   1
  -4   2   3 2475.06   50.74   1
  -4   2   4  767.29   21.05   1
  -4   2   5  319.34   13.22   1
  -4   2   6   56.85    9.95   1
  -4   2   7  184.69   13.86   1
  -4   2   8  510.31   25.30   1
  -4   2   9   47.06    6.59   1
  -4   2  10  168.22   10.38   1
  -4   2  11 1712.30   56.28   1
  -4   2  12   21.81    9.06   1
  -4   2  13    0.50   11.54   1
  -4   3 -12   -2.50   21.90   1
  -4   3 -11   -0.50   18.97   1
  -4   3 -10   12.60   13.28   1
  -4   3  -9  117.51   14.31   1
  -4   3  -8 1214.52   37.64   1
  -4   3  -7 1008.06   29.84   1
  -4   3  -6 1685.10   41.87   1
  -4   3  -5  240.25   11.78   1
  -4   3  -4    9.80    5.32   1
  -4   3  -3   80.46    5.38   1
  -4   3  -2 2689.46   42.53   1
  -4   3  -1  264.71   12.37   1
  -4   3   0 4929.44  117.95   1
  -4   3   1 7508.22  142.11   1
  -4   3   2   15.21    7.80   1
  -4   3   3  692.74   25.27   1
  -4   3   4  951.72   46.28   1
  -4   3   5  517.11   22.29   1
  -4   3   6 7276.09  180.84   1
  -4   3   7  249.32   17.68   1
  -4   3   8   29.92    9.30   1
  -4   3   9   28.20    7.12   1
  -4   3  10   -5.71    6.50   1
  -4   3  11   -5.29    8.28   1
  -4   3  12  473.06   31.76   1
  -4   3  13  -13.62   12.69   1
  -4   4 -12    1.30   23.60   1
  -4   4 -11   28.30   20.85   1
  -4   4 -10   94.87   15.58   1
  -4   4  -9  189.34   16.51   1
  -4   4  -8    8.41    8.70   1
  -4   4  -7   92.74    9.63   1
  -4   4  -6   73.10    7.87   1
  -4   4  -5 1998.98   40.24   1
  -4   4  -4    6.30    3.92   1
  -4   4  -3  891.02   19.70   1
  -4   4  -2  430.98   15.78   1
  -4   4  -1  267.65   12.43   1
  -4   4   0  231.65   14.31   1
  -4   4   1 1283.79   58.76   1
  -4   4   2  731.16   29.20   1
  -4   4   3  526.70   34.88   1
  -4   4   4 6339.34  221.34   1
  -4   4   5  514.84   34.94   1
  -4   4   6  183.60   14.91   1
  -4   4   7  648.21   28.52   1
  -4   4   8  216.38   17.36   1
  -4   4   9   39.44   11.56   1
  -4   4  10  193.21   14.18   1
  -4   4  11   57.91   14.00   1
  -4   4  12 2879.40  125.56   1
  -4   4  13  -15.92   17.88   1
  -4   5 -11   20.70   20.38   1
  -4   5 -10   19.10   14.77   1
  -4   5  -9   79.74   13.40   1
  -4   5  -8   -7.67    9.69   1
  -4   5  -7   -0.20    7.85   1
  -4   5  -6    0.40    5.97   1
  -4   5  -5  660.49   18.50   1
  -4   5  -4  354.19   12.04   1
  -4   5  -3  722.00   22.57   1
  -4   5  -2   22.56    7.70   1
  -4   5  -1  712.36   26.69   1
  -4   5   0   15.37    8.39   1
  -4   5   1 5159.55  191.07   1
  -4   5   4  276.56   29.60   1
  -4   5   5   56.70   20.33   1
  -4   5   6   19.98   19.40   1
  -4   5   7    9.61    9.11   1
  -4   5   8  879.12   37.95   1
  -4   5   9   36.84   14.33   1
  -4   5  10  471.76   41.27   1
  -4   5  11   41.86   14.49   1
  -4   5  12  495.06   40.50   1
  -4   5  13  111.30   27.43   1
  -4   6 -10  -66.42   22.33   1
  -4   6  -9    2.19   16.58   1
  -4   6  -8  111.09   13.91   1
  -4   6  -7   89.87   10.81   1
  -4   6  -6 1538.21   40.00   1
  -4   6  -5   20.70    6.83   1
  -4   6  -4   -4.20    4.02   1
  -4   6  -3 1275.92   35.72   1
  -4   6  -2   -8.01    6.40   1
  -4   6  -1   16.73    8.43   1
  -4   6   0 4174.45  108.54   1
  -4   6   6   15.92   22.18   1
  -4   6   7  776.18   57.95   1
  -4   6   8   -2.40   10.11   1
  -4   6   9  138.30   22.11   1
  -4   6  10   57.15   21.62   1
  -4   7  -9   29.27   16.34   1
  -4   7  -8   12.67   19.01   1
  -4   7  -7   89.11   17.94   1
  -4   7  -6   46.24   12.65   1
  -4   7  -5   57.61    8.65   1
  -4   7  -4    9.61    8.18   1
  -4   7  -3  162.05   12.73   1
  -4   7  -2 1484.56   62.42   1
  -4   7  -1   27.35   10.77   1
  -4   8  -7   36.00   15.60   1
  -4   8  -6   17.22   13.61   1
  -4   8  -5  176.09   16.72   1
  -4   8  -4   -1.21    8.84   1
  -4   8  -3   12.53    8.28   1
  -4   8  -2   12.60   10.22   1
  -3  -8  -2   12.60   38.69   1
  -3  -8  -1   32.72   27.91   1
  -3  -8   0  135.02   32.54   1
  -3  -8   1   51.98   35.33   1
  -3  -8   2  -26.63   21.26   1
  -3  -8   3   30.36   22.26   1
  -3  -8   4   87.80   27.17   1
  -3  -8   5   32.15   21.77   1
  -3  -7  -6   11.42   36.71   1
  -3  -7  -5   78.32   53.99   1
  -3  -7  -4   67.73   47.24   1
  -3  -7  -3   -1.69   41.57   1
  -3  -7  -2   36.36   31.60   1
  -3  -7  -1  119.03   32.08   1
  -3  -7   0   45.56   27.00   1
  -3  -7   1   30.14   21.52   1
  -3  -7   2  197.12   24.71   1
  -3  -7   3   12.53   19.61   1
  -3  -7   4    4.41   12.81   1
  -3  -7   5   13.76   19.07   1
  -3  -7   6   17.89   15.90   1
  -3  -7   7    8.29   28.28   1
  -3  -7   8   35.16   41.27   1
  -3  -7   9  -12.11   31.11   1
  -3  -6  -8  161.29   55.88   1
  -3  -6  -7   36.84   43.58   1
  -3  -6  -6  147.62   24.79   1
  -3  -6  -5   13.32   17.52   1
  -3  -6  -4   51.12   36.47   1
  -3  -6  -3  142.32   38.89   1
  -3  -6  -2  130.87   37.29   1
  -3  -6  -1   17.81   31.23   1
  -3  -6   0  655.36   27.14   1
  -3  -6   1    1.39    8.57   1
  -3  -6   2  498.18   20.09   1
  -3  -6   3   12.67    7.90   1
  -3  -6   4  203.92   13.99   1
  -3  -6   5  140.90   12.34   1
  -3  -6   6    9.99    8.28   1
  -3  -6   7  104.04   18.56   1
  -3  -6   8 3610.81  118.98   1
  -3  -6   9  165.38   33.69   1
  -3  -6  10  -17.22   35.19   1
  -3  -6  11   28.73   42.45   1
  -3  -5 -10   31.58   23.94   1
  -3  -5  -9  226.20   24.06   1
  -3  -5  -8  625.50   34.51   1
  -3  -5  -7   30.36   15.32   1
  -3  -5  -6  155.50   21.45   1
  -3  -5  -5  513.48   31.72   1
  -3  -5  -4  251.54   22.52   1
  -3  -5  -3 9797.04  239.53   1
  -3  -5  -2 2226.90   47.19   1
  -3  -5  -1    4.71    5.90   1
  -3  -5   0  169.00   12.48   1
  -3  -5   1   41.34    7.46   1
  -3  -5   2  326.16   16.25   1
  -3  -5   3   -0.71    7.02   1
  -3  -5   4   82.08    8.70   1
  -3  -5   5 1376.41   31.16   1
  -3  -5   6  441.00   15.12   1
  -3  -5   7   37.45   12.24   1
  -3  -5   8  869.66   35.39   1
  -3  -5   9   68.23   22.47   1
  -3  -5  10  221.71   26.21   1
  -3  -5  11    3.20   34.12   1
  -3  -5  12   40.58   39.88   1
  -3  -4 -11  177.69   27.99   1
  -3  -4 -10  110.25   21.42   1
  -3  -4  -9  182.52   24.32   1
  -3  -4  -8   28.52   14.95   1
  -3  -4  -7  -17.64   14.45   1
  -3  -4  -6  306.95   19.27   1
  -3  -4  -5 1114.89   42.74   1
  -3  -4  -4  198.53   17.47   1
  -3  -4  -310430.54  253.28   1
  -3  -4  -2 1178.55   43.26   1
  -3  -4  -1  268.30   12.12   1
  -3  -4   0 1230.61   37.89   1
  -3  -4   1   69.72    8.68   1
  -3  -4   2  109.41    9.20   1
  -3  -4   3 2506.00   49.06   1
  -3  -4   4  973.44   21.84   1
  -3  -4   5 3891.26   66.12   1
  -3  -4   6  174.24   11.62   1
  -3  -4   7   21.53    8.82   1
  -3  -4   8   24.01   10.00   1
  -3  -4   9  517.56   27.30   1
  -3  -4  10  170.82   23.00   1
  -3  -4  11   51.27   17.76   1
  -3  -4  12   17.39   17.51   1
  -3  -4  13  -15.60   25.44   1
  -3  -3 -12   41.60   24.51   1
  -3  -3 -11   15.68   19.96   1
  -3  -3 -10   25.50   17.57   1
  -3  -3  -9   22.18   17.71   1
  -3  -3  -8  690.64   36.27   1
  -3  -3  -7   20.79   14.59   1
  -3  -3  -6 1941.28   63.45   1
  -3  -3  -5 1827.56   57.28   1
  -3  -3  -4   32.15    9.64   1
  -3  -3  -3   12.32    9.41   1
  -3  -3  -2  723.61   29.05   1
  -3  -3  -1  995.40   25.24   1
  -3  -3   0 1165.54   34.82   1
  -3  -3   1  520.75   20.99   1
  -3  -3   2 2908.44   60.40   1
  -3  -3   3 9401.24  155.14   1
  -3  -3   4 2296.33   39.29   1
  -3  -3   5  180.63    6.72   1
  -3  -3   6  182.79   10.28   1
  -3  -3   7    7.40    6.80   1
  -3  -3   8  797.50   23.16   1
  -3  -3   9  667.19   22.73   1
  -3  -3  10  212.58   18.95   1
  -3  -3  11  -15.13   16.49   1
  -3  -3  12   36.12   29.93   1
  -3  -3  13   18.40   23.77   1
  -3  -2 -13    3.39   22.74   1
  -3  -2 -12   83.36   22.46   1
  -3  -2 -11  268.63   31.80   1
  -3  -2 -10  433.89   30.83   1
  -3  -2  -9  365.57   26.77   1
  -3  -2  -8 1401.75   53.16   1
  -3  -2  -7   26.63   14.65   1
  -3  -2  -6 1194.39   44.24   1
  -3  -2  -5  463.97   22.40   1
  -3  -2  -4    3.69   10.37   1
  -3  -2  -3  425.18   16.91   1
  -3  -2  -216063.03  359.94   1
  -3  -2  -1 3031.60   61.67   1
  -3  -2   018095.63  328.23   1
  -3  -2   1   62.41    6.16   1
  -3  -2   2  152.77    9.89   1
  -3  -2   3 1126.27   24.16   1
  -3  -2   4 4581.94   70.40   1
  -3  -2   5  810.54   19.36   1
  -3  -2   6   67.08    6.55   1
  -3  -2   7 1112.22   26.68   1
  -3  -2   8 5176.80   97.85   1
  -3  -2   9  385.34   17.67   1
  -3  -2  10  205.92   15.50   1
  -3  -2  11   67.73   24.69   1
  -3  -2  12   -3.20   25.20   1
  -3  -1 -13   84.27   33.42   1
  -3  -1 -12  436.81   41.38   1
  -3  -1 -11  243.67   29.66   1
  -3  -1 -10  144.72   23.34   1
  -3  -1  -9   61.94   18.73   1
  -3  -1  -8   -7.62   14.90   1
  -3  -1  -7  317.55   22.81   1
  -3  -1  -6  759.00   30.86   1
  -3  -1  -5  135.26   12.10   1
  -3  -1  -4  345.59   19.71   1
  -3  -1  -323018.96  506.74   1
  -3  -1  -2 1748.91   39.31   1
  -3  -1  -1   -4.00    3.80   1
  -3  -1   0 5390.50  105.72   1
  -3  -1   1 6948.89  158.38   1
  -3  -1   2 3294.76   79.21   1
  -3  -1   3 1306.10   29.63   1
  -3  -1   415006.25  281.75   1
  -3  -1   522608.13  357.86   1
  -3  -1   613479.21  218.27   1
  -3  -1   7    0.40    3.98   1
  -3  -1   8  137.83   10.33   1
  -3  -1   9  340.03   16.96   1
  -3  -1  10   47.06    9.47   1
  -3  -1  11  951.72   56.15   1
  -3   0 -13   25.40   28.63   1
  -3   0 -12    9.92   16.95   1
  -3   0 -11   -0.59   14.21   1
  -3   0 -10    5.90   14.29   1
  -3   0  -9  129.96   18.47   1
  -3   0  -8  480.49   26.30   1
  -3   0  -7  941.88   37.44   1
  -3   0  -6  987.84   36.46   1
  -3   0  -5 3845.24  102.94   1
  -3   0  -4  100.20   12.61   1
  -3   0  -3 8148.67  193.18   1
  -3   0  -2  622.00   17.96   1
  -3   0  -1 1004.89   20.29   1
  -3   0   012163.88  224.99   1
  -3   0   1 4416.93  105.01   1
  -3   0   2 2645.04   64.80   1
  -3   0   3 8918.91  145.44   1
  -3   0   4 1296.00   29.52   1
  -3   0   529210.23  529.82   1
  -3   0   6  702.25   19.61   1
  -3   0   7 3657.83   78.62   1
  -3   0   8   23.81    6.34   1
  -3   0   9   99.80   10.19   1
  -3   0  10  720.39   33.82   1
  -3   0  11 1734.72   64.97   1
  -3   1 -13   43.96   28.77   1
  -3   1 -12   -3.31   23.84   1
  -3   1 -11    3.31   20.53   1
  -3   1 -10 1338.83   45.37   1
  -3   1  -9  492.40   43.94   1
  -3   1  -8   77.97   14.83   1
  -3   1  -7 2484.03   70.77   1
  -3   1  -6 1521.78   47.59   1
  -3   1  -5   27.56   11.34   1
  -3   1  -4 4658.06  114.66   1
  -3   1  -3   42.90    8.38   1
  -3   1  -2  125.89    9.87   1
  -3   1  -1 1062.76   24.78   1
  -3   1   023228.81  420.65   1
  -3   1   1 3999.30   68.30   1
  -3   1   2 2909.52   57.18   1
  -3   1   334139.95  524.75   1
  -3   1   4 9212.16  172.76   1
  -3   1   5  100.00    7.60   1
  -3   1   6 1179.92   24.04   1
  -3   1   7 1476.86   33.82   1
  -3   1   8  245.86   10.35   1
  -3   1   9   63.68    6.22   1
  -3   1  10  165.12   10.79   1
  -3   1  11  316.84   15.66   1
  -3   1  12    8.29    8.29   1
  -3   1  13   45.02   12.08   1
  -3   1  14   71.23   17.05   1
  -3   1  15   95.06   18.33   1
  -3   2 -13    6.71   22.12   1
  -3   2 -12   88.55   23.34   1
  -3   2 -11  320.05   23.97   1
  -3   2 -10  318.62   21.42   1
  -3   2  -9 4659.43  105.12   1
  -3   2  -8  433.89   20.00   1
  -3   2  -7 3324.68   87.64   1
  -3   2  -6  154.26   14.66   1
  -3   2  -5   31.25    9.39   1
  -3   2  -4 5143.76  121.92   1
  -3   2  -3 1506.99   42.70   1
  -3   2  -2 2327.10   59.82   1
  -3   2  -1 6598.31  107.22   1
  -3   2   0 3716.12   62.18   1
  -3   2   111963.98  190.32   1
  -3   2   2 1528.03   31.27   1
  -3   2   317886.39  329.00   1
  -3   2   4 5981.48  139.21   1
  -3   2   5 4556.25  112.05   1
  -3   2   6 6483.47  125.61   1
  -3   2   7  100.60    7.22   1
  -3   2   8   43.03    6.17   1
  -3   2   9    3.31    5.90   1
  -3   2  10  812.25   25.65   1
  -3   2  11  563.59   21.84   1
  -3   2  12  188.51   15.93   1
  -3   2  13  273.24   24.13   1
  -3   2  14   15.60   14.38   1
  -3   2  15   -3.61   16.91   1
  -3   3 -13  177.96   29.88   1
  -3   3 -12   71.91   23.24   1
  -3   3 -11  -15.76   13.50   1
  -3   3 -10   77.97   14.30   1
  -3   3  -9 3692.99   87.51   1
  -3   3  -8  609.10   22.71   1
  -3   3  -7  415.34   17.12   1
  -3   3  -6   61.15    7.82   1
  -3   3  -5  961.00   25.42   1
  -3   3  -4 3242.16   56.94   1
  -3   3  -3  605.16   14.27   1
  -3   3  -2    1.99    2.40   1
  -3   3  -120084.56  362.80   1
  -3   3   0  249.96   12.96   1
  -3   3   1  391.64   13.06   1
  -3   3   2  640.60   22.78   1
  -3   3   3 1288.81   53.85   1
  -3   3   4  352.69   15.78   1
  -3   3   5 2008.83   53.78   1
  -3   3   6 4291.56   86.47   1
  -3   3   7 4926.64   99.67   1
  -3   3   8  803.72   23.25   1
  -3   3   9 1013.79   29.29   1
  -3   3  10  133.86   11.57   1
  -3   3  11   38.94   10.23   1
  -3   3  12  551.78   34.30   1
  -3   3  13  300.33   30.15   1
  -3   3  14   -7.29   17.60   1
  -3   3  15   68.23   23.46   1
  -3   4 -13  101.61   26.81   1
  -3   4 -12  701.19   45.02   1
  -3   4 -11   50.69   16.95   1
  -3   4 -10   17.39   10.01   1
  -3   4  -9   24.80    8.27   1
  -3   4  -8 1395.77   35.12   1
  -3   4  -7 1153.28   27.85   1
  -3   4  -6   11.49    5.90   1
  -3   4  -5 1672.81   34.36   1
  -3   4  -4 2238.24   41.63   1
  -3   4  -3 6237.84  101.09   1
  -3   4  -2  406.02   10.48   1
  -3   4  -1   41.47    6.05   1
  -3   4   0 3789.63   92.34   1
  -3   4   1  132.25   18.63   1
  -3   4   3  860.84   42.84   1
  -3   4   4 3620.43   91.46   1
  -3   4   5 5115.11  127.31   1
  -3   4   6  627.00   19.03   1
  -3   4   7 1476.86   36.12   1
  -3   4   8   -4.28    6.38   1
  -3   4   9    2.10    6.50   1
  -3   4  10  228.92   14.52   1
  -3   4  11   45.16   10.89   1
  -3   4  12    5.38   11.88   1
  -3   4  13  129.73   25.06   1
  -3   4  14   69.56   23.35   1
  -3   5 -12  145.93   26.09   1
  -3   5 -11   36.72   19.39   1
  -3   5 -10   67.08   14.91   1
  -3   5  -9   18.66   11.06   1
  -3   5  -8   20.52    8.97   1
  -3   5  -7 1761.48   39.45   1
  -3   5  -6   68.89    7.80   1
  -3   5  -5   87.61    6.93   1
  -3   5  -4 1728.06   34.92   1
  -3   5  -3 3131.52   54.84   1
  -3   5  -2  328.70   12.69   1
  -3   5  -1 1665.46   36.73   1
  -3   5   0  234.40   12.55   1
  -3   5   4 3052.56  121.55   1
  -3   5   5   88.17    9.01   1
  -3   5   6  551.31   22.07   1
  -3   5   7  234.40   12.25   1
  -3   5   8   19.01    8.37   1
  -3   5   9  571.69   23.91   1
  -3   5  10  823.12   32.13   1
  -3   5  11   98.60   13.31   1
  -3   5  12   27.77   18.23   1
  -3   5  13    1.39   24.14   1
  -3   6 -11   37.95   21.07   1
  -3   6 -10   24.80   14.14   1
  -3   6  -9  160.28   15.95   1
  -3   6  -8   29.27    9.74   1
  -3   6  -7 2291.54   50.74   1
  -3   6  -6  194.88   11.17   1
  -3   6  -5   -1.39    5.69   1
  -3   6  -4  249.01   10.73   1
  -3   6  -3    3.31    4.30   1
  -3   6  -2   66.59    6.85   1
  -3   6  -1 7858.82  191.48   1
  -3   6   6   10.82   13.42   1
  -3   6   7  803.16   30.04   1
  -3   6   8    0.30    8.64   1
  -3   6   9  136.42   14.48   1
  -3   6  10  424.36   23.48   1
  -3   6  11   29.92   24.18   1
  -3   6  12   48.16   28.73   1
  -3   7 -10  113.64   24.52   1
  -3   7  -9   53.88   20.11   1
  -3   7  -8   23.62   12.64   1
  -3   7  -7    2.31   10.34   1
  -3   7  -6  109.41   10.88   1
  -3   7  -5  667.19   22.21   1
  -3   7  -4   11.97    6.71   1
  -3   7  -3   15.37    6.59   1
  -3   7  -2   18.23    5.38   1
  -3   7  -112535.04  394.10   1
  -3   7  10   42.64   27.82   1
  -3   7  11   23.52   31.23   1
  -3   8  -8   78.68   19.34   1
  -3   8  -7   -7.78   13.67   1
  -3   8  -6  -11.63   11.59   1
  -3   8  -5   12.11    9.33   1
  -3   8  -4 1796.91   52.56   1
  -3   8  -3   52.56    7.54   1
  -3   8  -2   13.32    5.91   1
  -2  -8  -5   34.81   38.00   1
  -2  -8  -4  173.45   44.78   1
  -2  -8  -3   99.40   52.24   1
  -2  -8  -2   -9.00   30.18   1
  -2  -8  -1   -2.50   21.39   1
  -2  -8   0   82.63   25.09   1
  -2  -8   1  214.04   31.31   1
  -2  -8   2   32.60   21.58   1
  -2  -8   3   49.56   21.40   1
  -2  -8   4   16.81   22.80   1
  -2  -8   5   -4.80   21.99   1
  -2  -8   6   -6.10   18.72   1
  -2  -8   7   24.80   43.92   1
  -2  -7  -8    7.51   32.33   1
  -2  -7  -7  125.22   47.89   1
  -2  -7  -6  119.90   46.65   1
  -2  -7  -5  -35.52   38.26   1
  -2  -7  -4  180.90   46.81   1
  -2  -7  -3  175.56   34.72   1
  -2  -7  -2  185.50   33.23   1
  -2  -7  -1  452.41   25.95   1
  -2  -7   0 1167.59   39.64   1
  -2  -7   1  225.00   18.30   1
  -2  -7   2   39.44   12.06   1
  -2  -7   3  259.85   18.38   1
  -2  -7   4  129.50   15.48   1
  -2  -7   5   47.33   15.55   1
  -2  -7   6  134.56   20.18   1
  -2  -7   7  145.44   40.04   1
  -2  -7   8 1680.18  106.57   1
  -2  -7   9  106.30   32.37   1
  -2  -7  10   -1.21   38.96   1
  -2  -6  -9   33.64   43.27   1
  -2  -6  -8   78.68   32.29   1
  -2  -6  -7    8.82   15.15   1
  -2  -6  -6   85.01   18.07   1
  -2  -6  -5  145.68   19.07   1
  -2  -6  -4   35.40   29.99   1
  -2  -6  -3  682.78   18.81   1
  -2  -6  -2  272.58   12.55   1
  -2  -6  -1  480.92   19.74   1
  -2  -6   0   11.83    9.63   1
  -2  -6   1   13.18    7.62   1
  -2  -6   2   35.05    8.52   1
  -2  -6   3   70.56   10.25   1
  -2  -6   4 2105.89   43.14   1
  -2  -6   5 3202.43   61.12   1
  -2  -6   6 1592.81   35.92   1
  -2  -6   7    7.02   13.20   1
  -2  -6   8  261.47   25.23   1
  -2  -6   9   25.10   18.14   1
  -2  -6  10   61.15   24.24   1
  -2  -6  11   -7.67   24.27   1
  -2  -6  12  -25.10   39.68   1
  -2  -5 -11    7.29   21.60   1
  -2  -5 -10    5.38   18.37   1
  -2  -5  -9   36.72   16.97   1
  -2  -5  -8   19.89   14.81   1
  -2  -5  -7 2480.04   72.71   1
  -2  -5  -6  195.72   14.27   1
  -2  -5  -5  225.00   18.60   1
  -2  -5  -4 2296.33   66.13   1
  -2  -5  -3  627.00   14.02   1
  -2  -5  -2  229.52    9.70   1
  -2  -5  -1   10.89    5.41   1
  -2  -5   0 1049.76   30.46   1
  -2  -5   1  128.14   10.64   1
  -2  -5   2  444.79   16.03   1
  -2  -5   3 1570.54   31.70   1
  -2  -5   4    5.71    6.41   1
  -2  -5   5   59.44    7.86   1
  -2  -5   6  202.49   13.09   1
  -2  -5   7    7.02   11.50   1
  -2  -5   8   58.06   10.67   1
  -2  -5   9  132.25   17.71   1
  -2  -5  10   52.85   16.72   1
  -2  -5  11   31.58   23.94   1
  -2  -5  12   72.59   36.30   1
  -2  -5  13  114.28   43.83   1
  -2  -4 -12   41.86   22.00   1
  -2  -4 -11  392.04   37.62   1
  -2  -4 -10  114.28   22.66   1
  -2  -4  -9  487.53   30.03   1
  -2  -4  -8  269.62   22.00   1
  -2  -4  -7 1215.92   43.24   1
  -2  -4  -6 7037.53  174.49   1
  -2  -4  -5  302.76   18.10   1
  -2  -4  -4  457.10   24.37   1
  -2  -4  -3  611.57   25.72   1
  -2  -4  -2  532.22   12.46   1
  -2  -4  -1 5136.59  124.71   1
  -2  -4   0 1478.40   36.14   1
  -2  -4   1 2294.41   51.73   1
  -2  -4   212199.20  231.94   1
  -2  -4   3   58.83    5.98   1
  -2  -4   4  838.10   19.11   1
  -2  -4   5 2425.56   42.35   1
  -2  -4   6 2383.39   49.80   1
  -2  -4   7 1100.91   29.20   1
  -2  -4   8   -4.41    8.32   1
  -2  -4   9  206.21   15.22   1
  -2  -4  10   72.25   17.17   1
  -2  -4  11   23.81   26.84   1
  -2  -4  12   90.25   31.16   1
  -2  -4  13  -14.82   22.25   1
  -2  -3 -13  134.56   32.02   1
  -2  -3 -12  164.10   26.90   1
  -2  -3 -11  266.02   29.36   1
  -2  -3 -10  577.92   32.69   1
  -2  -3  -9   -5.38   10.49   1
  -2  -3  -8   13.69   14.21   1
  -2  -3  -7  660.49   28.78   1
  -2  -3  -6   14.82   10.70   1
  -2  -3  -5 5841.54  142.16   1
  -2  -3  -410508.30  237.82   1
  -2  -3  -3 2092.15   45.74   1
  -2  -3  -2  137.59    3.99   1
  -2  -3  -1 4108.81   80.77   1
  -2  -3   0 7867.69  150.79   1
  -2  -3   1  407.23   12.92   1
  -2  -3   2  243.36    9.36   1
  -2  -3   3  410.06   10.94   1
  -2  -3   4 2785.73   45.39   1
  -2  -3   5  267.32   10.79   1
  -2  -3   6 4762.38   84.19   1
  -2  -3   7 3527.17   80.77   1
  -2  -3   8 2382.42   61.50   1
  -2  -3   9  589.52   23.79   1
  -2  -3  10  575.04   25.42   1
  -2  -3  11   68.56   20.87   1
  -2  -3  12  154.01   26.56   1
  -2  -2 -13   22.09   25.66   1
  -2  -2 -12  101.61   25.20   1
  -2  -2 -11    1.49   19.32   1
  -2  -2 -10   21.34   17.74   1
  -2  -2  -9 1600.00   55.20   1
  -2  -2  -8  579.85   29.38   1
  -2  -2  -7 1567.37   49.88   1
  -2  -2  -6   11.97   10.66   1
  -2  -2  -5 5692.70  138.83   1
  -2  -2  -4   98.21   10.31   1
  -2  -2  -3   11.70    6.91   1
  -2  -2  -2 1801.15   39.89   1
  -2  -2  -1  258.57    8.04   1
  -2  -2   013030.22  292.22   1
  -2  -2   1 2805.82   55.09   1
  -2  -2   2 1347.62   25.70   1
  -2  -2   3 8554.40  125.79   1
  -2  -2   4   20.43    4.34   1
  -2  -2   5 2461.15   46.63   1
  -2  -2   6  492.40   17.31   1
  -2  -2   7 3105.83   69.11   1
  -2  -2   8  756.25   24.75   1
  -2  -2   9   11.29    7.73   1
  -2  -2  10  431.39   21.19   1
  -2  -2  11    6.81   11.33   1
  -2  -1 -14  -48.86   29.36   1
  -2  -1 -13   -6.00   17.89   1
  -2  -1 -12   36.72   23.03   1
  -2  -1 -11  371.72   27.38   1
  -2  -1 -10 1695.79   60.95   1
  -2  -1  -9  733.87   35.22   1
  -2  -1  -8 1440.20   48.58   1
  -2  -1  -7 2955.01   82.63   1
  -2  -1  -6 4510.47  119.54   1
  -2  -1  -5  -15.60    8.77   1
  -2  -1  -459331.22 1286.10   1
  -2  -1  -3 1636.20   44.50   1
  -2  -1  -2 9410.94  225.06   1
  -2  -1  -111444.72  179.73   1
  -2  -1   0 1848.14   37.83   1
  -2  -1   1  730.62   21.08   1
  -2  -1   2 1486.87   28.53   1
  -2  -1   3 1805.40   33.14   1
  -2  -1   438255.45  594.59   1
  -2  -1   5 5539.82  107.18   1
  -2  -1   6  364.05   12.59   1
  -2  -1   7 2567.45   56.75   1
  -2  -1   8  601.23   20.11   1
  -2  -1   9  197.12   11.23   1
  -2  -1  10  209.38   15.63   1
  -2  -1  11   63.52   12.43   1
  -2   0 -14   32.26   24.54   1
  -2   0 -13   31.81   18.95   1
  -2   0 -12  330.15   30.16   1
  -2   0 -11   35.28   16.63   1
  -2   0 -10   34.11   17.05   1
  -2   0  -9   53.44   16.52   1
  -2   0  -8  231.65   17.66   1
  -2   0  -7 2289.62   64.12   1
  -2   0  -6 2822.80   77.57   1
  -2   0  -5  392.44   17.43   1
  -2   0  -414149.10  330.68   1
  -2   0  -310040.04  226.45   1
  -2   0  -2 2470.09   61.63   1
  -2   0  -133200.49  517.48   1
  -2   0   016327.73  291.34   1
  -2   0   113319.47  295.45   1
  -2   0   320463.30  374.79   1
  -2   0   4  293.78    9.94   1
  -2   0   5 9721.96  183.40   1
  -2   0   6 4029.71   81.25   1
  -2   0   7  376.36   12.42   1
  -2   0   8 1144.47   31.12   1
  -2   0   9   48.72    8.79   1
  -2   0  10 5453.82  121.11   1
  -2   0  11    8.12    7.92   1
  -2   0  12  119.46   17.05   1
  -2   1 -14  245.55   36.98   1
  -2   1 -13  186.60   30.05   1
  -2   1 -12  185.23   25.59   1
  -2   1 -11   29.92   13.46   1
  -2   1 -10  260.82   18.41   1
  -2   1  -9 4719.69  105.80   1
  -2   1  -8 2046.66   61.53   1
  -2   1  -7 6840.94  168.73   1
  -2   1  -6  789.05   29.78   1
  -2   1  -512102.20  275.02   1
  -2   1  -4 1589.62   43.06   1
  -2   1  -3 7197.83  169.68   1
  -2   1  -2  185.50    9.81   1
  -2   1  -1 4426.24  101.13   1
  -2   1   032166.42  498.59   1
  -2   1   1 4806.65   88.74   1
  -2   1   235332.72  548.87   1
  -2   1   331106.38  557.33   1
  -2   1   4 2028.60   36.03   1
  -2   1   5 3787.17   73.85   1
  -2   1   6  174.50   10.83   1
  -2   1   7 3857.65   79.50   1
  -2   1   813511.74  262.70   1
  -2   1   9   24.01    6.76   1
  -2   1  10 4321.75   95.98   1
  -2   1  11    8.01   10.02   1
  -2   1  12   21.62   11.35   1
  -2   2 -14   23.72   20.55   1
  -2   2 -13   91.01   20.99   1
  -2   2 -12   50.55   19.48   1
  -2   2 -11   58.98   14.75   1
  -2   2 -10 3572.45   87.26   1
  -2   2  -9 2981.16   70.98   1
  -2   2  -8 9633.42  186.49   1
  -2   2  -7  340.77   14.77   1
  -2   2  -6  170.30    9.92   1
  -2   2  -5 2193.99   46.84   1
  -2   2  -4 7157.16  133.67   1
  -2   2  -311920.27  220.54   1
  -2   2  -2 3728.32   62.28   1
  -2   2  -196889.01 1718.21   1
  -2   2   0   55.50    4.32   1
  -2   2   1   19.27    4.57   1
  -2   2   2 1447.04   38.04   1
  -2   2   3   61.62    5.18   1
  -2   2   4 2542.18   51.43   1
  -2   2   5 1257.41   28.37   1
  -2   2   6 1005.52   24.10   1
  -2   2   7   -0.79    4.38   1
  -2   2   8  877.94   20.74   1
  -2   2   9 1232.71   28.09   1
  -2   2  10  243.05   11.54   1
  -2   2  11   53.73    8.36   1
  -2   2  12   -6.60    8.22   1
  -2   2  13  337.09   29.38   1
  -2   2  14   55.06   18.25   1
  -2   2  15  158.76   26.21   1
  -2   3 -14   70.22   26.48   1
  -2   3 -13   17.89   18.27   1
  -2   3 -12   18.92   18.44   1
  -2   3 -11   71.74   15.08   1
  -2   3 -10   24.70   10.64   1
  -2   3  -9    6.60    9.61   1
  -2   3  -8   97.42   11.05   1
  -2   3  -7 2588.77   58.00   1
  -2   3  -6  440.16   15.94   1
  -2   3  -5  556.49   15.10   1
  -2   3  -4 5046.68   83.83   1
  -2   3  -3  175.30    6.88   1
  -2   3  -2 4330.96   71.07   1
  -2   3  -113069.06  203.49   1
  -2   3   0 7858.82  143.61   1
  -2   3   1 8649.00  279.00   1
  -2   3   2 8026.37  265.19   1
  -2   3   3 6722.36  157.42   1
  -2   3   434454.78  616.26   1
  -2   3   5    2.59    4.70   1
  -2   3   6  361.38   12.93   1
  -2   3   7  508.50   16.24   1
  -2   3   8 1803.70   36.52   1
  -2   3   9  460.53   15.45   1
  -2   3  10  987.22   26.39   1
  -2   3  11  197.96   12.66   1
  -2   3  12  191.82   14.40   1
  -2   3  13   55.95   14.06   1
  -2   3  14    2.19   11.87   1
  -2   3  15    6.40   20.09   1
  -2   4 -13   53.29   23.80   1
  -2   4 -12  111.30   23.63   1
  -2   4 -11  126.79   14.86   1
  -2   4 -10   14.36    8.26   1
  -2   4  -9   12.18    7.89   1
  -2   4  -8  612.07   19.79   1
  -2   4  -7 1395.02   32.12   1
  -2   4  -6  115.99    8.40   1
  -2   4  -5  962.24   21.71   1
  -2   4  -4   17.47    5.02   1
  -2   4  -3 1215.92   24.41   1
  -2   4  -2    4.71    2.91   1
  -2   4  -1 2594.88   50.94   1
  -2   4   0 4805.26  110.91   1
  -2   4   3    1.30   10.69   1
  -2   4   4   -9.92    3.72   1
  -2   4   5  394.02   13.90   1
  -2   4   6  245.55   11.28   1
  -2   4   7   29.38    6.29   1
  -2   4   8 2152.96   49.18   1
  -2   4   9   38.94    7.86   1
  -2   4  1010916.07  202.69   1
  -2   4  11   16.89    8.80   1
  -2   4  12   -6.50    9.38   1
  -2   4  13  153.26   28.47   1
  -2   4  14  -28.62   22.15   1
  -2   5 -13   78.85   25.57   1
  -2   5 -12   26.52   20.09   1
  -2   5 -11  452.84   26.39   1
  -2   5 -10  181.98   15.38   1
  -2   5  -9  371.72   17.74   1
  -2   5  -8   -4.80    7.31   1
  -2   5  -7   25.81    7.52   1
  -2   5  -6  209.38   11.00   1
  -2   5  -5  409.66   13.36   1
  -2   5  -4   76.74    6.48   1
  -2   5  -3 1237.63   25.33   1
  -2   5  -2   56.55    4.96   1
  -2   5  -1 7612.56  141.35   1
  -2   5   0   38.32    4.46   1
  -2   5   4  255.68   22.07   1
  -2   5   5  584.19   17.89   1
  -2   5   6 1131.65   29.60   1
  -2   5   7  297.56   13.45   1
  -2   5   8 1821.58   45.24   1
  -2   5   9  355.32   17.72   1
  -2   5  10 2111.40   59.74   1
  -2   5  11   68.39   13.73   1
  -2   5  12  137.83   19.02   1
  -2   5  13   27.14   17.19   1
  -2   6 -12   -5.29   20.38   1
  -2   6 -11   -5.38   17.49   1
  -2   6 -10  534.07   26.81   1
  -2   6  -9  497.74   24.54   1
  -2   6  -8  178.49   13.63   1
  -2   6  -7    3.39    7.88   1
  -2   6  -6   -7.29    6.80   1
  -2   6  -5 2304.00   46.08   1
  -2   6  -4    5.20    5.79   1
  -2   6  -3   43.03    5.90   1
  -2   6  -2 7745.76  177.78   1
  -2   6  -1 9795.06  215.75   1
  -2   6   5  710.76   44.26   1
  -2   6   6   27.88    5.81   1
  -2   6   7  180.36   13.70   1
  -2   6   8   36.97    8.88   1
  -2   6   9   -1.99    9.36   1
  -2   6  10   81.18   13.88   1
  -2   6  11  106.30   20.41   1
  -2   6  12   -6.10   27.81   1
  -2   7 -10   37.33   17.35   1
  -2   7  -9    0.90   11.11   1
  -2   7  -8   -9.42   12.10   1
  -2   7  -7   55.06   11.58   1
  -2   7  -6  117.51   11.06   1
  -2   7  -5   -0.10    7.49   1
  -2   7  -4 4344.13   80.41   1
  -2   7  -3   90.25    7.41   1
  -2   7  -2   19.89    4.46   1
  -2   7   6   35.16   16.84   1
  -2   7   7   34.46   17.26   1
  -2   7   8  754.05   58.76   1
  -2   7   9    3.69   17.47   1
  -2   7  10   98.01   32.67   1
  -2   7  11   50.55   32.71   1
  -2   8  -9   11.90   18.29   1
  -2   8  -8    8.53   12.73   1
  -2   8  -7  149.82   17.87   1
  -2   8  -6    1.39    9.37   1
  -2   8  -5  154.75   12.44   1
  -2   8  -4   20.16    8.35   1
  -2   8  -3  256.32   11.53   1
  -2   8   8   25.81   21.64   1
  -2   8   9   13.76   31.09   1
  -1  -9  -3  -40.45   49.86   1
  -1  -9  -2   58.06   32.16   1
  -1  -9  -1   71.74   30.32   1
  -1  -9   0   97.81   29.87   1
  -1  -9   1   21.62   24.09   1
  -1  -9   2  127.69   32.77   1
  -1  -9   3  -20.79   26.72   1
  -1  -9   4   72.93   24.25   1
  -1  -9   5    9.00   22.32   1
  -1  -8  -6   59.29   45.12   1
  -1  -8  -5  371.33   63.21   1
  -1  -8  -4   41.86   33.00   1
  -1  -8  -3  -12.53   22.66   1
  -1  -8  -2  173.98   31.39   1
  -1  -8  -1  266.34   21.22   1
  -1  -8   0   31.25   15.09   1
  -1  -8   1   51.27   23.63   1
  -1  -8   2    6.00   18.42   1
  -1  -8   3  231.65   26.79   1
  -1  -8   4  108.16   24.96   1
  -1  -8   5   53.29   21.46   1
  -1  -8   6   33.99   25.07   1
  -1  -8   7   98.60   30.98   1
  -1  -8   8   -2.50   23.67   1
  -1  -7  -9  -34.57   42.34   1
  -1  -7  -8   10.89   42.97   1
  -1  -7  -7  229.83   47.91   1
  -1  -7  -6   37.58   37.64   1
  -1  -7  -5   72.59   34.76   1
  -1  -7  -4  149.82   35.99   1
  -1  -7  -3   31.81   11.84   1
  -1  -7  -2   45.56   12.01   1
  -1  -7  -1  209.09   17.35   1
  -1  -7   0  226.20   22.86   1
  -1  -7   1   36.36   13.99   1
  -1  -7   2  174.50   22.46   1
  -1  -7   3   -5.90   16.43   1
  -1  -7   4  153.51   14.87   1
  -1  -7   5  908.42   28.33   1
  -1  -7   6  518.47   33.24   1
  -1  -7   7  -29.92   19.47   1
  -1  -7   8  208.51   38.70   1
  -1  -7   9   22.56   31.63   1
  -1  -7  10   -4.71   23.13   1
  -1  -6  -8  249.96   19.60   1
  -1  -6  -7  140.90   13.77   1
  -1  -6  -6   34.34   11.84   1
  -1  -6  -5   63.68    6.38   1
  -1  -6  -4  484.88   22.46   1
  -1  -6  -3  100.80   12.05   1
  -1  -6  -2 1161.45   34.08   1
  -1  -6  -1  977.19   30.01   1
  -1  -6   0  652.80   26.06   1
  -1  -6   1   16.56   11.80   1
  -1  -6   2  226.80   15.96   1
  -1  -6   3  644.14   21.32   1
  -1  -6   4  243.36   13.42   1
  -1  -6   5 1452.37   35.82   1
  -1  -6   6 6611.32  125.22   1
  -1  -6   7  581.29   23.15   1
  -1  -6   8    9.99   16.37   1
  -1  -6   9   29.70   27.25   1
  -1  -6  10  -26.52   27.60   1
  -1  -6  11   73.62   26.77   1
  -1  -6  12   24.60   26.59   1
  -1  -5 -12   34.69   33.10   1
  -1  -5 -11  132.94   21.45   1
  -1  -5 -10  131.10   20.84   1
  -1  -5  -9   -2.89   13.77   1
  -1  -5  -8   73.62   14.41   1
  -1  -5  -7  367.87   20.71   1
  -1  -5  -6   25.30    4.33   1
  -1  -5  -517540.35  323.15   1
  -1  -5  -4 4028.44   82.51   1
  -1  -5  -3   33.76    6.04   1
  -1  -5  -2 1406.25   36.75   1
  -1  -5  -1   51.55   12.35   1
  -1  -5   0  357.59   21.94   1
  -1  -5   1   26.01    7.85   1
  -1  -5   2    0.30    6.23   1
  -1  -5   3 1950.99   40.64   1
  -1  -5   4 1510.88   34.21   1
  -1  -5   5   64.00    8.32   1
  -1  -5   6  203.92   12.57   1
  -1  -5   7   95.65   12.71   1
  -1  -5   8  183.06   16.24   1
  -1  -5   9   65.77   17.19   1
  -1  -5  10   20.70   14.92   1
  -1  -5  11   96.43   30.64   1
  -1  -5  12  285.95   43.29   1
  -1  -4 -13   88.74   24.12   1
  -1  -4 -12   61.94   21.56   1
  -1  -4 -11   18.06   15.05   1
  -1  -4 -10  312.23   24.38   1
  -1  -4  -9  -12.60   10.58   1
  -1  -4  -8   53.44   13.74   1
  -1  -4  -7 1549.21   48.02   1
  -1  -4  -6   79.92    5.72   1
  -1  -4  -511992.44  221.21   1
  -1  -4  -4   90.82    5.34   1
  -1  -4  -3  186.05    8.18   1
  -1  -4  -2  849.14   19.23   1
  -1  -4  -1  363.66   18.31   1
  -1  -4   0  890.43   31.63   1
  -1  -4   1 9271.76  215.69   1
  -1  -4   2 7539.45  125.04   1
  -1  -4   3 6079.32  104.48   1
  -1  -4   4  533.15   15.24   1
  -1  -4   5  408.44   14.55   1
  -1  -4   6    9.00    8.88   1
  -1  -4   7 2124.29   54.39   1
  -1  -4   8   16.48    7.71   1
  -1  -4   9   -9.49    8.01   1
  -1  -4  10   62.57   16.14   1
  -1  -4  11   20.34   18.22   1
  -1  -3 -14   26.73   28.12   1
  -1  -3 -13   41.60   25.03   1
  -1  -3 -12  117.51   20.38   1
  -1  -3 -11  129.96   19.61   1
  -1  -3 -10  191.55   19.93   1
  -1  -3  -9  200.79   20.40   1
  -1  -3  -8 1770.73   56.39   1
  -1  -3  -7   47.33   10.04   1
  -1  -3  -6  300.68   16.99   1
  -1  -3  -5  827.14   21.28   1
  -1  -3  -4 6304.36  117.51   1
  -1  -3  -3  193.21    6.67   1
  -1  -3  -2  237.78    8.02   1
  -1  -3  -1  131.33    7.33   1
  -1  -3   0 5996.95  140.94   1
  -1  -3   133204.13  597.68   1
  -1  -3   2  494.62   12.45   1
  -1  -3   3 2575.56   45.67   1
  -1  -3   4  849.72   18.66   1
  -1  -3   5 5881.36  115.04   1
  -1  -3   6  581.29   16.88   1
  -1  -3   7 6689.60  117.78   1
  -1  -3   8   90.63    9.90   1
  -1  -3   9   43.30    8.55   1
  -1  -3  10   20.88    9.87   1
  -1  -2 -14  176.89   28.46   1
  -1  -2 -13  109.20   21.11   1
  -1  -2 -12  456.68   32.91   1
  -1  -2 -11  624.00   36.47   1
  -1  -2 -10  551.78   30.54   1
  -1  -2  -9    7.40   11.91   1
  -1  -2  -8  249.32   18.95   1
  -1  -2  -7 4278.47  109.89   1
  -1  -2  -6    9.42    9.03   1
  -1  -2  -5   -7.18    7.29   1
  -1  -2  -421272.22  475.47   1
  -1  -2  -3 1453.90   30.50   1
  -1  -2  -224460.96  434.79   1
  -1  -2  -1 4147.36   79.86   1
  -1  -2   0  466.56   16.42   1
  -1  -2   146846.27  831.13   1
  -1  -2   221506.22  299.17   1
  -1  -2   3 2815.36   48.82   1
  -1  -2   4  168.48    9.09   1
  -1  -2   5 5380.22   92.42   1
  -1  -2   6 5703.27   95.16   1
  -1  -2   7    1.10    4.91   1
  -1  -2   8  876.16   23.68   1
  -1  -2   9   62.41    8.69   1
  -1  -2  10   -4.41    9.41   1
  -1  -2  11 1807.10   55.26   1
  -1  -1 -14  139.48   31.65   1
  -1  -1 -13   10.89   16.76   1
  -1  -1 -12  214.92   23.75   1
  -1  -1 -11 1042.00   44.55   1
  -1  -1 -10   59.75   16.85   1
  -1  -1  -9 1135.69   41.79   1
  -1  -1  -8 2853.70   77.99   1
  -1  -1  -7  347.08   20.12   1
  -1  -1  -6 2671.86   72.37   1
  -1  -1  -527426.67  599.51   1
  -1  -1  -4  492.40   18.64   1
  -1  -1  -3 6572.34  152.41   1
  -1  -1  -2  761.76   21.53   1
  -1  -1  -124059.11  428.10   1
  -1  -1   0 1336.63   22.67   1
  -1  -1   121732.66  339.07   1
  -1  -1   222344.27  310.92   1
  -1  -1   382386.22 1458.11   1
  -1  -1   422915.91  363.31   1
  -1  -1   5 3340.84   57.80   1
  -1  -1   6  319.34   10.72   1
  -1  -1   7 2186.50   43.95   1
  -1  -1   8 3824.19   85.34   1
  -1  -1   9  975.31   30.61   1
  -1  -1  10  294.12   17.15   1
  -1  -1  11  892.22   37.64   1
  -1  -1  12   86.86   18.64   1
  -1   0 -15  -19.01   22.32   1
  -1   0 -14  109.62   30.78   1
  -1   0 -13   -1.80   18.38   1
  -1   0 -12  230.13   22.76   1
  -1   0 -11  460.96   23.62   1
  -1   0 -10    6.81    8.82   1
  -1   0  -9  358.34   21.96   1
  -1   0  -8  336.72   20.55   1
  -1   0  -7   -0.50   10.65   1
  -1   0  -6  694.85   24.78   1
  -1   0  -5 4758.24  111.75   1
  -1   0  -4  719.31   21.99   1
  -1   0  -3 8811.58  197.13   1
  -1   0  -220701.46  451.78   1
  -1   0  -1 2625.54   63.54   1
  -1   0   1   98.01    4.36   1
  -1   0   2 2612.23   50.09   1
  -1   0   368927.26 1055.41   1
  -1   0   422976.50  360.76   1
  -1   0   512152.86  224.89   1
  -1   0   6 3423.42   69.04   1
  -1   0   7  761.21   20.97   1
  -1   0   8  556.49   19.34   1
  -1   0   9  539.63   19.98   1
  -1   0  10 1322.05   38.54   1
  -1   0  11   50.27   10.92   1
  -1   0  12   14.36    9.55   1
  -1   1 -15   14.67   25.89   1
  -1   1 -14   53.00   23.30   1
  -1   1 -13   22.75   16.89   1
  -1   1 -12 1035.55   48.27   1
  -1   1 -11   88.74   16.20   1
  -1   1 -10  323.64   18.35   1
  -1   1  -9  392.44   18.62   1
  -1   1  -8   73.96   10.32   1
  -1   1  -7 4696.36   91.83   1
  -1   1  -6 7917.44  147.71   1
  -1   1  -5  400.40   13.61   1
  -1   1  -4 1626.51   34.68   1
  -1   1  -3   45.56    5.94   1
  -1   1  -2 1204.78   30.54   1
  -1   1  -116037.69  286.21   1
  -1   1   021512.09  381.34   1
  -1   1   124768.47  443.81   1
  -1   1   2  325.80    8.30   1
  -1   1   320161.16  318.06   1
  -1   1   411741.89  216.72   1
  -1   1   5    8.53    3.39   1
  -1   1   6 1051.06   25.94   1
  -1   1   7   32.15    5.90   1
  -1   1   8 8515.60  169.80   1
  -1   1   9 1645.11   42.18   1
  -1   1  10   86.12    9.84   1
  -1   1  11 2405.90   62.78   1
  -1   1  12   10.18    8.80   1
  -1   1  13  366.34   31.77   1
  -1   2 -15  102.21   48.33   1
  -1   2 -14   30.80   23.87   1
  -1   2 -13  110.67   27.77   1
  -1   2 -12   -1.49   14.44   1
  -1   2 -11 6342.53  144.94   1
  -1   2 -10  267.65   17.67   1
  -1   2  -9 2009.73   51.11   1
  -1   2  -8  238.39   13.59   1
  -1   2  -7  478.30   17.50   1
  -1   2  -6 1112.22   28.01   1
  -1   2  -5  787.92   20.77   1
  -1   2  -4 1028.48   23.73   1
  -1   2  -327096.45  421.40   1
  -1   2  -2 4125.49   68.08   1
  -1   2  -1 1807.10   30.61   1
  -1   2   034202.80  606.60   1
  -1   2   167470.06 2062.42   1
  -1   2   2    0.20    2.62   1
  -1   2   3   99.80    4.40   1
  -1   2   4 1107.56   21.30   1
  -1   2   5 3450.39   59.91   1
  -1   2   6  301.02    9.37   1
  -1   2   7  677.56   16.66   1
  -1   2   8 3309.70   72.49   1
  -1   2   9  344.10   14.84   1
  -1   2  10 1804.55   47.58   1
  -1   2  11  615.54   24.81   1
  -1   2  12  527.16   30.77   1
  -1   2  13  421.89   36.15   1
  -1   2  15  145.44   22.43   1
  -1   3 -14   -0.79   23.09   1
  -1   3 -13   38.07   20.98   1
  -1   3 -12   31.25   17.89   1
  -1   3 -11 5222.95  125.75   1
  -1   3 -10  432.22   21.62   1
  -1   3  -9  197.12   14.32   1
  -1   3  -8    1.21    7.63   1
  -1   3  -7  105.68    8.84   1
  -1   3  -6   74.13    6.37   1
  -1   3  -5 2178.09   40.14   1
  -1   3  -4  460.10   12.01   1
  -1   3  -345390.30  698.80   1
  -1   3  -2 4626.72   76.18   1
  -1   3  -1 4430.23   73.22   1
  -1   3   0 8504.53  186.28   1
  -1   3   2 4261.48   99.23   1
  -1   3   3 9846.59  182.58   1
  -1   3   4  674.44   14.54   1
  -1   3   5 4801.10   81.76   1
  -1   3   6 1118.23   23.41   1
  -1   3   7 8394.22  141.09   1
  -1   3   8   13.47    5.28   1
  -1   3   9   90.06    7.59   1
  -1   3  10  491.95   16.86   1
  -1   3  11   21.07    8.26   1
  -1   3  12   53.88   11.16   1
  -1   3  13   43.16   14.06   1
  -1   3  14  149.57   26.91   1
  -1   4 -14  284.60   35.43   1
  -1   4 -13   82.45   28.69   1
  -1   4 -12   40.96   12.29   1
  -1   4 -11   31.25   10.84   1
  -1   4 -10   27.88   10.14   1
  -1   4  -9   64.80    8.86   1
  -1   4  -8  183.33   10.83   1
  -1   4  -7   82.45    8.17   1
  -1   4  -6 1479.94   30.78   1
  -1   4  -5 3621.63   62.59   1
  -1   4  -4 2673.92   48.61   1
  -1   4  -3  829.44   18.43   1
  -1   4  -2   31.36    3.92   1
  -1   4  -1   41.73    3.49   1
  -1   4   0 3694.21   81.45   1
  -1   4   2 3074.70  110.90   1
  -1   4   3  310.46   11.28   1
  -1   4   4 3009.62   52.67   1
  -1   4   5    6.10    3.70   1
  -1   4   6   86.12    6.31   1
  -1   4   7  576.00   16.32   1
  -1   4   8  160.78    9.13   1
  -1   4   9  171.87   10.49   1
  -1   4  10  150.31   10.79   1
  -1   4  11   13.03    8.30   1
  -1   4  12  145.93   13.53   1
  -1   4  13  148.11   27.26   1
  -1   4  14  -21.90   16.10   1
  -1   5 -13    2.59   21.57   1
  -1   5 -12   64.96   20.96   1
  -1   5 -11   -8.12   11.80   1
  -1   5 -10  415.34   20.38   1
  -1   5  -9  344.47   16.33   1
  -1   5  -8   25.60    8.10   1
  -1   5  -7  492.84   16.87   1
  -1   5  -6   -8.53    5.78   1
  -1   5  -5 2735.29   51.25   1
  -1   5  -4  879.12   20.75   1
  -1   5  -3  230.43    9.11   1
  -1   5  -2 1352.03   29.42   1
  -1   5  -1    6.10    3.01   1
  -1   5   3 2167.83   88.46   1
  -1   5   4  544.29   18.20   1
  -1   5   5  984.08   30.74   1
  -1   5   6   -1.59    3.88   1
  -1   5   7 8890.60  171.61   1
  -1   5   8 1728.06   35.75   1
  -1   5   9  732.78   22.20   1
  -1   5  10   21.07    8.63   1
  -1   5  11   48.44   10.44   1
  -1   5  12   31.58   25.40   1
  -1   5  13   42.64   29.12   1
  -1   6 -12   50.55   26.16   1
  -1   6 -11  120.56   22.84   1
  -1   6 -10   33.87   14.43   1
  -1   6  -9  478.73   21.44   1
  -1   6  -8    6.20    7.92   1
  -1   6  -7   -1.90    8.11   1
  -1   6  -6   55.65    8.65   1
  -1   6  -5  920.52   23.06   1
  -1   6  -4 1248.92   27.57   1
  -1   6  -311571.30  217.29   1
  -1   6  -2  309.06   10.55   1
  -1   6  -1  795.24   15.79   1
  -1   6   3  382.98   32.49   1
  -1   6   4 1671.99   77.69   1
  -1   6   5  241.49    9.63   1
  -1   6   6   12.32    6.60   1
  -1   6   7  529.92   22.56   1
  -1   6   8  230.43   16.70   1
  -1   6   9   49.84   10.31   1
  -1   6  10   -8.18   12.41   1
  -1   6  11   41.86   28.47   1
  -1   6  12  108.37   34.14   1
  -1   7 -11  183.33   29.25   1
  -1   7 -10   -9.12   15.82   1
  -1   7  -9   55.95   15.11   1
  -1   7  -8    3.39    8.98   1
  -1   7  -7    4.41    7.31   1
  -1   7  -6   80.10   11.10   1
  -1   7  -5  134.10   11.35   1
  -1   7  -4 1209.65   32.00   1
  -1   7  -3 7017.41  137.38   1
  -1   7  -2 1110.89   28.66   1
  -1   7   4  333.43   31.04   1
  -1   7   5  322.56   32.69   1
  -1   7   6   15.76   21.84   1
  -1   7   7   -1.99    5.08   1
  -1   7   8   96.83   30.31   1
  -1   7   9  154.01   29.54   1
  -1   7  10   -4.08   29.41   1
  -1   8  -9   -3.39   11.59   1
  -1   8  -8   54.32   12.38   1
  -1   8  -7   43.43   13.71   1
  -1   8  -6   75.69   10.96   1
  -1   8  -5   -8.01    8.21   1
  -1   8  -4   29.38    8.35   1
  -1   8  -3  191.55    9.69   1
  -1   8   6  -13.91   19.17   1
  -1   8   7  192.65   33.31   1
  -1   8   8   -8.18   31.46   1
   0  -9  -4    5.02   34.36   1
   0  -9  -3   16.32   26.50   1
   0  -9  -2   -4.08   30.62   1
   0  -9  -1   78.85   23.80   1
   0  -9   0  -14.36   15.77   1
   0  -9   1   -3.88   19.86   1
   0  -9   2   53.44   26.46   1
   0  -9   3   86.86   24.05   1
   0  -9   4   80.28   27.06   1
   0  -9   5   76.04   25.64   1
   0  -9   6    9.61   35.03   1
   0  -8  -8  213.74   48.83   1
   0  -8  -7   66.75   44.61   1
   0  -8  -6   78.85   31.97   1
   0  -8  -5   49.14   39.54   1
   0  -8  -4   72.08   22.41   1
   0  -8  -3    6.60   13.98   1
   0  -8  -2  673.92   31.15   1
   0  -8  -1  209.67   19.40   1
   0  -8   0   54.17   16.49   1
   0  -8   1   40.96   16.90   1
   0  -8   2  115.78   21.30   1
   0  -8   3   11.97   15.57   1
   0  -8   4   56.25   18.30   1
   0  -8   5  353.06   27.43   1
   0  -8   6   -1.80   27.66   1
   0  -8   7  173.98   37.72   1
   0  -8   8  -18.92   21.14   1
   0  -8   9   13.62   32.40   1
   0  -7  -8   19.89   26.40   1
   0  -7  -7   -4.80   23.39   1
   0  -7  -6  680.17   58.94   1
   0  -7  -5  107.54   13.69   1
   0  -7  -4  282.58   20.51   1
   0  -7  -3  177.96   18.41   1
   0  -7  -2 1236.93   40.09   1
   0  -7  -1  -12.67    9.90   1
   0  -7   0   80.64   14.73   1
   0  -7   1   16.56   12.21   1
   0  -7   2   72.76   14.16   1
   0  -7   3  366.72   16.47   1
   0  -7   4  418.20   20.04   1
   0  -7   5  557.43   24.08   1
   0  -7   6 4545.46  129.45   1
   0  -7   7  209.96   24.63   1
   0  -7   8  212.28   32.35   1
   0  -7   9   22.75   20.70   1
   0  -7  10   31.14   31.81   1
   0  -7  11   18.23   25.96   1
   0  -6  -8  382.20   21.50   1
   0  -6  -7   78.32    7.97   1
   0  -6  -6   -1.59    5.67   1
   0  -6  -5  152.52    9.14   1
   0  -6  -4  276.56   14.63   1
   0  -6  -3  135.02   12.32   1
   0  -6  -2  114.70   12.42   1
   0  -6  -1   93.51   10.06   1
   0  -6   0  188.51   14.83   1
   0  -6   1  413.72   20.34   1
   0  -6   2 1126.94   27.53   1
   0  -6   3 6774.94  121.82   1
   0  -6   4 5631.00  102.05   1
   0  -6   5  404.41   16.89   1
   0  -6   6 1044.58   35.55   1
   0  -6   7  714.49   34.75   1
   0  -6   8  116.42   17.91   1
   0  -6   9  106.71   15.70   1
   0  -6  10   21.44   27.41   1
   0  -6  11  110.46   26.91   1
   0  -5 -12   36.60   17.67   1
   0  -5 -11  139.24   21.48   1
   0  -5 -10   50.27   13.90   1
   0  -5  -9 1961.60   49.60   1
   0  -5  -8 1240.45   31.70   1
   0  -5  -7  210.83   10.45   1
   0  -5  -6 3620.43   72.20   1
   0  -5  -5  283.92   10.45   1
   0  -5  -4  691.16   21.56   1
   0  -5  -3 1065.37   30.03   1
   0  -5  -2   75.52    8.52   1
   0  -5  -1  235.01   12.88   1
   0  -5   0  196.84   12.63   1
   0  -5   1   27.67    9.36   1
   0  -5   2   41.73    5.94   1
   0  -5   3  754.60   19.78   1
   0  -5   4  464.40   15.08   1
   0  -5   5   99.80   11.99   1
   0  -5   6    7.67    8.31   1
   0  -5   7 1004.89   32.33   1
   0  -5   8   68.06   10.23   1
   0  -5   9  -15.76   11.75   1
   0  -5  10  443.52   25.27   1
   0  -4 -13  114.28   22.66   1
   0  -4 -12  177.16   25.56   1
   0  -4 -11  532.69   34.16   1
   0  -4 -10   25.10    8.92   1
   0  -4  -9  472.63   17.83   1
   0  -4  -816276.66  308.74   1
   0  -4  -7  672.36   19.71   1
   0  -4  -6  343.36   13.71   1
   0  -4  -5   25.40    4.64   1
   0  -4  -4 3868.84   74.64   1
   0  -4  -3 4638.97   77.65   1
   0  -4  -2   70.22    6.87   1
   0  -4  -110365.28  238.24   1
   0  -4   057556.81 1026.81   1
   0  -4   1  626.00   15.51   1
   0  -4   2   31.14    5.13   1
   0  -4   3  115.78    7.10   1
   0  -4   4 7397.72  120.41   1
   0  -4   5   -0.20    7.55   1
   0  -4   6  541.03   19.54   1
   0  -4   7  309.06   16.53   1
   0  -4   8  565.96   19.51   1
   0  -4   9   10.63    8.54   1
   0  -4  10  275.89   29.57   1
   0  -3 -14   37.09   27.04   1
   0  -3 -13   39.44   22.61   1
   0  -3 -12  305.55   31.46   1
   0  -3 -11  303.46   25.78   1
   0  -3 -10  431.81   25.77   1
   0  -3  -9  172.40   12.60   1
   0  -3  -8 1529.59   37.55   1
   0  -3  -7 6546.43  131.07   1
   0  -3  -6 5436.11  106.17   1
   0  -3  -5  351.19   11.24   1
   0  -3  -4 2263.86   45.68   1
   0  -3  -3  796.93   16.37   1
   0  -3  -236381.75  560.78   1
   0  -3  -1  872.61   26.59   1
   0  -3   034935.35  766.33   1
   0  -3   112062.63  191.10   1
   0  -3   2 2304.96   40.33   1
   0  -3   3 4093.44   69.10   1
   0  -3   4  186.05    9.28   1
   0  -3   5 6372.83  124.53   1
   0  -3   620166.84  372.07   1
   0  -3   7  730.62   20.54   1
   0  -3   8 3012.91   62.57   1
   0  -3   9   -5.29   11.18   1
   0  -3  10  714.49   29.40   1
   0  -2 -15   -7.29   22.46   1
   0  -2 -14  -24.80   24.70   1
   0  -2 -13   67.08   34.56   1
   0  -2 -12   79.03   21.87   1
   0  -2 -11 3103.60   95.82   1
   0  -2 -10    5.81   10.41   1
   0  -2  -9  340.77   20.68   1
   0  -2  -8  218.74   11.83   1
   0  -2  -7   25.40    6.05   1
   0  -2  -6 4711.45   91.98   1
   0  -2  -5 3410.56   70.08   1
   0  -2  -4  900.60   21.01   1
   0  -2  -323253.20  417.82   1
   0  -2  -2   43.16    2.76   1
   0  -2  -1 6952.22  126.74   1
   0  -2   023497.82  420.01   1
   0  -2   1 3668.72   53.30   1
   0  -2   214270.69  224.58   1
   0  -2   333999.67  604.80   1
   0  -2   4 7855.28  148.90   1
   0  -2   5 2671.86   54.79   1
   0  -2   6    7.08    5.69   1
   0  -2   7 1793.52   43.20   1
   0  -2   8  308.00   15.79   1
   0  -2   9  102.41   12.14   1
   0  -2  10   18.66   10.80   1
   0  -2  11 3875.06   95.86   1
   0  -1 -15   11.97   31.14   1
   0  -1 -14   15.60   22.20   1
   0  -1 -13  103.63   20.36   1
   0  -1 -12  632.52   37.72   1
   0  -1 -11  561.22   26.06   1
   0  -1 -10   33.87   11.06   1
   0  -1  -9 2405.90   69.65   1
   0  -1  -8 5809.49  144.82   1
   0  -1  -7 4244.52  114.66   1
   0  -1  -649599.75  904.20   1
   0  -1  -5  148.11    7.30   1
   0  -1  -4 6352.09  124.33   1
   0  -1  -3  686.44   16.77   1
   0  -1  -234588.56  613.73   1
   0  -1  -113586.23  244.78   1
   0  -1   1 1130.30   27.57   1
   0  -1   211511.14  208.14   1
   0  -1   3 8647.14  158.08   1
   0  -1   4 6038.84   99.47   1
   0  -1   5    5.02    4.30   1
   0  -1   6 3754.01   73.52   1
   0  -1   7  530.38   17.50   1
   0  -1   8 1796.06   44.92   1
   0  -1   9  234.40   14.70   1
   0  -1  10  340.03   17.70   1
   0  -1  11 8710.49  192.26   1
   0  -1  12  354.95   30.52   1
   0   0 -15    6.81   26.20   1
   0   0 -14   19.62   19.49   1
   0   0 -13   99.20   22.11   1
   0   0 -12  -11.90   19.18   1
   0   0 -11   18.49   11.44   1
   0   0 -10  695.38   25.84   1
   0   0  -9   -9.18    8.67   1
   0   0  -811642.41  226.59   1
   0   0  -7 1944.81   44.10   1
   0   0  -6  430.56   14.52   1
   0   0  -5 3444.52   69.25   1
   0   0  -4 4115.22  100.07   1
   0   0  -3 2122.44   42.38   1
   0   0  -2  449.86   10.60   1
   0   0   2  451.56   10.62   1
   0   0   3 2250.55   43.64   1
   0   0   4 4225.00   80.60   1
   0   0   5 3645.74   73.66   1
   0   0   6  446.05   14.78   1
   0   0   7 2044.85   46.12   1
   0   0   811757.07  229.87   1
   0   0   9   -5.02    6.50   1
   0   0  10  685.92   23.57   1
   0   0  11   13.40    6.88   1
   0   0  12   -4.80   13.32   1
   0   0  13  150.80   22.10   1
   0   1 -15    7.08   22.24   1
   0   1 -14    3.31   18.42   1
   0   1 -13  -20.88   17.00   1
   0   1 -12  389.27   29.59   1
   0   1 -11 8775.94  185.49   1
   0   1 -10  364.05   19.84   1
   0   1  -9  222.61   14.92   1
   0   1  -8 1652.42   41.46   1
   0   1  -7  500.86   17.90   1
   0   1  -6 3498.72   72.16   1
   0   1  -5    0.10    4.25   1
   0   1  -4 5754.74  110.76   1
   0   1  -3 8078.41  151.00   1
   0   1  -211077.56  202.08   1
   0   1  -1 1081.09   26.30   1
   0   1   112557.44  197.23   1
   0   1   234247.20  610.70   1
   0   1   3  676.00   15.08   1
   0   1   4 6310.71  122.34   1
   0   1   5  146.89    6.79   1
   0   1   647323.65  857.11   1
   0   1   7 4153.80   83.78   1
   0   1   8 5671.60  112.96   1
   0   1   9 2366.82   54.49   1
   0   1  10   43.03    8.27   1
   0   1  11  525.33   22.92   1
   0   1  12  472.63   35.22   1
   0   1  13  110.46   19.55   1
   0   2 -15  128.82   29.96   1
   0   2 -14   -0.71   21.49   1
   0   2 -13  -12.11   18.79   1
   0   2 -12 1712.30   67.04   1
   0   2 -11 3745.44   88.13   1
   0   2 -10   21.53    9.74   1
   0   2  -9  105.68   11.92   1
   0   2  -8  309.41   15.13   1
   0   2  -7 1692.50   40.32   1
   0   2  -6   12.82    5.51   1
   0   2  -5 2474.07   50.73   1
   0   2  -4 7056.00  114.24   1
   0   2  -331286.54  484.65   1
   0   2  -213225.00  209.30   1
   0   2  -1 3452.74   64.64   1
   0   2   021529.69  331.61   1
   0   2   1 6499.58  119.32   1
   0   2   2   35.05    2.49   1
   0   2   321594.30  340.92   1
   0   2   4  867.89   17.68   1
   0   2   5 3244.44   66.07   1
   0   2   6 4541.41   90.30   1
   0   2   7   30.14    5.05   1
   0   2   8  220.82   11.00   1
   0   2   9  357.21   15.12   1
   0   2  10    4.28    7.20   1
   0   2  11 2986.62   78.70   1
   0   2  12   64.00   14.24   1
   0   2  13    4.20   14.80   1
   0   3 -15  -13.69   41.66   1
   0   3 -14   72.08   25.30   1
   0   3 -13   23.23   20.73   1
   0   3 -12   33.99   18.54   1
   0   3 -11    3.31   10.41   1
   0   3 -10  650.25   27.03   1
   0   3  -9   -1.30    5.40   1
   0   3  -8 2769.92   53.68   1
   0   3  -7  678.08   17.71   1
   0   3  -617806.23  285.56   1
   0   3  -5 5584.57   94.16   1
   0   3  -4  172.13    7.35   1
   0   3  -3 3665.09   61.75   1
   0   3  -2 2093.06   36.60   1
   0   3  -110641.99  193.94   1
   0   3   030758.15  424.42   1
   0   3   1  801.46   14.72   1
   0   3   231944.41  575.51   1
   0   3   3  713.96   17.64   1
   0   3   4 2097.64   37.56   1
   0   3   5  335.26    9.89   1
   0   3   6 5046.68   85.25   1
   0   3   7 6048.17  101.10   1
   0   3   8 1453.90   30.50   1
   0   3   9  147.14    8.98   1
   0   3  10  377.91   14.77   1
   0   3  11  272.25   14.85   1
   0   3  12  254.08   17.85   1
   0   3  13   51.70   14.24   1
   0   3  14    7.08   19.79   1
   0   4 -14   32.04   26.26   1
   0   4 -13  205.64   27.53   1
   0   4 -12   33.76   17.89   1
   0   4 -11   77.44   12.50   1
   0   4 -10  237.47   14.79   1
   0   4  -9   14.06    6.97   1
   0   4  -8  529.92   17.50   1
   0   4  -7  303.80   12.55   1
   0   4  -6  499.97   15.20   1
   0   4  -5    6.00    5.10   1
   0   4  -4 6562.62  108.55   1
   0   4  -3   87.61    5.80   1
   0   4  -2   22.94    4.31   1
   0   4  -1  542.42   13.51   1
   0   4   046543.75  819.81   1
   0   4   1 9099.25  127.82   1
   0   4   2   70.56    3.19   1
   0   4   3 4046.23   78.88   1
   0   4   4 3409.39   67.73   1
   0   4   5   22.18    5.09   1
   0   4   6  310.82   10.58   1
   0   4   7  627.50   17.03   1
   0   4   814115.82  237.62   1
   0   4   9  403.61   15.27   1
   0   4  10    9.00    6.78   1
   0   4  11  489.29   21.68   1
   0   4  12  171.61   29.08   1
   0   4  13  148.35   29.96   1
   0   5 -13    5.02   21.55   1
   0   5 -12   20.07   19.71   1
   0   5 -11 1003.62   46.89   1
   0   5 -10  424.36   19.78   1
   0   5  -9   10.37    8.76   1
   0   5  -8   80.46   10.23   1
   0   5  -7  860.25   22.88   1
   0   5  -6   14.67    6.97   1
   0   5  -5   75.17    7.46   1
   0   5  -4  385.34   14.53   1
   0   5  -3  622.50   17.96   1
   0   5  -2   25.50    4.85   1
   0   5  -1   18.49    3.10   1
   0   5   0  167.18    4.40   1
   0   5   1  234.09    4.90   1
   0   5   2   68.23    2.15   1
   0   5   3  930.25   18.30   1
   0   5   4  586.61   15.99   1
   0   5   5  225.00    9.90   1
   0   5   6 3175.32   67.62   1
   0   5   7  179.83   11.53   1
   0   5   8 1086.36   33.62   1
   0   5   9 1553.94   37.84   1
   0   5  10   72.25   10.03   1
   0   5  11   96.24   21.19   1
   0   5  12   16.08   19.65   1
   0   6 -12  214.92   29.03   1
   0   6 -11  124.99   23.03   1
   0   6 -10   44.62   19.37   1
   0   6  -9  153.26   14.61   1
   0   6  -8  113.64   11.94   1
   0   6  -7  573.12   20.59   1
   0   6  -6  886.25   26.79   1
   0   6  -5  365.19   16.05   1
   0   6  -4 4530.64   94.23   1
   0   6  -3 5433.16  106.14   1
   0   6  -2  888.64   22.06   1
   0   6  -1  383.38   10.18   1
   0   6   0  178.49    5.61   1
   0   6   2   76.91   21.05   1
   0   6   3  134.10   24.78   1
   0   6   4  246.80    6.60   1
   0   6   5  129.50    7.28   1
   0   6   6    2.50    5.31   1
   0   6   7   57.76    9.12   1
   0   6   8  330.15   18.17   1
   0   6   9   52.85   12.36   1
   0   6  10   19.27   25.29   1
   0   6  11    6.92   31.14   1
   0   7 -11   18.66   19.18   1
   0   7 -10  -15.29   15.09   1
   0   7  -9   40.20   17.24   1
   0   7  -8  299.64   23.54   1
   0   7  -7  194.32   16.73   1
   0   7  -6 3701.51   82.74   1
   0   7  -5  416.98   18.79   1
   0   7  -4  322.56   14.73   1
   0   7  -3  289.34   12.59   1
   0   7  -2   77.97    5.47   1
   0   7  -1    7.08    2.02   1
   0   7   3  181.17   25.57   1
   0   7   4  244.61   29.40   1
   0   7   5   65.45   26.05   1
   0   7   6  601.72   16.68   1
   0   7   7   41.22   20.67   1
   0   7   8   29.70   28.99   1
   0   7   9  -37.45   28.27   1
   0   7  10   15.92   22.98   1
   0   8  -9   10.69   18.57   1
   0   8  -8    6.60   14.60   1
   0   8  -7  201.64   19.31   1
   0   8  -6   21.90   11.33   1
   0   8  -5  291.04   16.38   1
   0   8  -4  -17.31    7.49   1
   0   8  -3   19.10    5.07   1
   0   8  -2   76.21    4.02   1
   0   8   4   51.70   29.62   1
   0   8   5  -17.39   28.11   1
   0   8   6   43.82   24.49   1
   0   8   7   -1.21   33.44   1
   0   8   8  241.49   41.03   1
   1  -9  -5   -1.00   27.80   1
   1  -9  -4    7.51   26.69   1
   1  -9  -3  147.38   33.26   1
   1  -9  -2    0.90   17.02   1
   1  -9  -1   -1.00   17.70   1
   1  -9   0    9.99   16.37   1
   1  -9   1   19.10   15.73   1
   1  -9   2   57.61   20.04   1
   1  -9   3    4.88   18.65   1
   1  -9   4   24.60   18.65   1
   1  -8  -8  -28.94   36.69   1
   1  -8  -7  182.79   44.08   1
   1  -8  -6   17.98   19.16   1
   1  -8  -5   19.62   14.44   1
   1  -8  -4   20.61   14.07   1
   1  -8  -3 1159.40   43.58   1
   1  -8  -2   18.66   11.58   1
   1  -8  -1   50.41   13.06   1
   1  -8   0   80.64   13.83   1
   1  -8   1   -1.00   11.00   1
   1  -8   2   33.41   13.76   1
   1  -8   3  269.29   25.27   1
   1  -8   4   55.50   19.37   1
   1  -8   5    6.81   23.23   1
   1  -8   6  110.04   22.45   1
   1  -8   7   57.61   27.32   1
   1  -8   8   78.68   31.75   1
   1  -8   9  -69.56   31.36   1
   1  -7  -7   -7.78   15.57   1
   1  -7  -6   68.89   13.45   1
   1  -7  -5  371.33   23.89   1
   1  -7  -4  480.49   22.80   1
   1  -7  -3  564.54   21.86   1
   1  -7  -2   -8.12    8.21   1
   1  -7  -1 1229.20   34.36   1
   1  -7   0   87.61   11.42   1
   1  -7   1  164.35   16.67   1
   1  -7   2 1460.00   32.86   1
   1  -7   3 9298.75  162.00   1
   1  -7   4 1492.28   40.18   1
   1  -7   5  197.12   19.38   1
   1  -7   6   94.09   16.10   1
   1  -7   7    0.00    1.00   1
   1  -7   8  -19.89   18.46   1
   1  -7   9   55.35   28.72   1
   1  -7  10   41.47   29.88   1
   1  -6  -9   50.41    8.66   1
   1  -6  -8  260.18   12.90   1
   1  -6  -7  563.11   17.56   1
   1  -6  -6   14.59    4.51   1
   1  -6  -5  259.21    9.02   1
   1  -6  -4 2155.74   52.00   1
   1  -6  -3  401.60   16.83   1
   1  -6  -2   94.09   10.67   1
   1  -6  -1  178.76   12.30   1
   1  -6   0  142.09   10.01   1
   1  -6   1  921.73   29.75   1
   1  -6   2  404.81   14.49   1
   1  -6   314491.34  238.35   1
   1  -6   4 1584.84   31.05   1
   1  -6   5 1050.41   31.11   1
   1  -6   6   67.73   13.66   1
   1  -6   7    2.19   10.98   1
   1  -6   8   -0.79   10.45   1
   1  -6   9  515.29   29.51   1
   1  -5 -13   29.16   30.56   1
   1  -5 -12   49.28   19.94   1
   1  -5 -11   55.65   12.23   1
   1  -5 -10   42.64    9.93   1
   1  -5  -9  825.99   25.87   1
   1  -5  -8 2109.56   47.77   1
   1  -5  -710144.52  189.35   1
   1  -5  -6   -0.20    5.03   1
   1  -5  -5 1153.96   24.46   1
   1  -5  -4  613.06   13.37   1
   1  -5  -3 2757.30   60.91   1
   1  -5  -2  898.20   23.38   1
   1  -5  -1  484.88   15.85   1
   1  -5   0 1393.53   35.84   1
   1  -5   1   13.32    4.09   1
   1  -5   2 1616.84   28.15   1
   1  -5   3  297.22   10.69   1
   1  -5   4 1039.42   23.86   1
   1  -5   5 3219.43   70.36   1
   1  -5   6    4.20    7.09   1
   1  -5   7  513.48   22.21   1
   1  -5   8   39.94   12.64   1
   1  -5   9  305.90   27.63   1
   1  -5  10  443.52   37.07   1
   1  -4 -14   -1.90   17.83   1
   1  -4 -13  177.69   27.99   1
   1  -4 -12  204.20   17.43   1
   1  -4 -11   21.53    9.00   1
   1  -4 -10  167.44   12.68   1
   1  -4  -9  235.93   13.21   1
   1  -4  -8  169.00   10.66   1
   1  -4  -7  620.01   19.42   1
   1  -4  -6   93.90    6.98   1
   1  -4  -5    5.38    4.78   1
   1  -4  -4 3502.27   60.36   1
   1  -4  -3  349.32    8.60   1
   1  -4  -2 3554.54   71.54   1
   1  -4  -123439.61  370.50   1
   1  -4   0 4514.50   73.91   1
   1  -4   1   46.24    3.67   1
   1  -4   2   34.81    4.37   1
   1  -4   3  962.24   20.47   1
   1  -4   4 3023.90   61.59   1
   1  -4   5 4078.10   84.30   1
   1  -4   6 1676.90   40.95   1
   1  -4   7   72.93   10.93   1
   1  -4   8  197.40   21.36   1
   1  -4   9  105.06   21.11   1
   1  -4  10   15.37   18.11   1
   1  -3 -14  138.06   31.02   1
   1  -3 -13   24.30   16.56   1
   1  -3 -12   72.93   13.32   1
   1  -3 -11   15.21    8.50   1
   1  -3 -10  479.17   19.70   1
   1  -3  -9   84.64    9.75   1
   1  -3  -8    2.31    6.51   1
   1  -3  -7 9137.45  175.89   1
   1  -3  -6 1220.10   28.64   1
   1  -3  -5 5345.07  102.35   1
   1  -3  -4  754.60   15.93   1
   1  -3  -310903.54  173.34   1
   1  -3  -2 4681.30   75.26   1
   1  -3  -140260.42  626.03   1
   1  -3   0 9799.02  138.59   1
   1  -3   1 4954.75   80.24   1
   1  -3   2 5143.76   84.63   1
   1  -3   350800.65  906.07   1
   1  -3   4  507.60   15.77   1
   1  -3   5 2465.12   53.62   1
   1  -3   6   88.74    9.04   1
   1  -3   7  138.30   15.05   1
   1  -3   8    3.10   14.40   1
   1  -3   9  204.49   15.73   1
   1  -3  10  492.40   25.74   1
   1  -2 -15  109.20   33.86   1
   1  -2 -14   -3.39   26.24   1
   1  -2 -13  590.49   41.31   1
   1  -2 -12  676.52   39.01   1
   1  -2 -11  656.90   23.07   1
   1  -2 -10 1912.31   43.73   1
   1  -2  -9  361.76   15.22   1
   1  -2  -8 3535.49   76.11   1
   1  -2  -7  707.03   20.21   1
   1  -2  -6  300.68   11.44   1
   1  -2  -5 3632.47   73.53   1
   1  -2  -4 1206.87   25.71   1
   1  -2  -3  104.65    4.50   1
   1  -2  -2    4.88    2.30   1
   1  -2  -173013.44 1291.60   1
   1  -2   037395.83  572.40   1
   1  -2   1 1965.15   33.69   1
   1  -2   2 4467.58   84.22   1
   1  -2   329066.84  525.11   1
   1  -2   4 1157.36   33.34   1
   1  -2   5  809.97   26.75   1
   1  -2   6 1205.48   38.89   1
   1  -2   7  514.84   24.96   1
   1  -2   8  229.52   13.94   1
   1  -2   9 2022.30   53.96   1
   1  -2  10  266.67   17.64   1
   1  -2  11 6746.98  269.42   1
   1  -1 -15   -5.11   29.83   1
   1  -1 -14   30.14   19.76   1
   1  -1 -13  391.64   30.87   1
   1  -1 -12    7.29   18.68   1
   1  -1 -11 2451.24   65.35   1
   1  -1 -10   74.30    9.14   1
   1  -1  -9 1662.19   36.69   1
   1  -1  -8 8824.72  152.18   1
   1  -1  -7   33.18    5.64   1
   1  -1  -6 1054.95   22.74   1
   1  -1  -5    6.30    3.71   1
   1  -1  -411957.42  223.07   1
   1  -1  -321010.50  379.77   1
   1  -1  -2  330.88    7.28   1
   1  -1  -126159.83  404.35   1
   1  -1   022058.19  395.06   1
   1  -1   117326.46  381.73   1
   1  -1   2 1298.16   33.15   1
   1  -1   3   54.17    6.92   1
   1  -1   4 1710.65   44.67   1
   1  -1   5  421.48   18.07   1
   1  -1   6 8454.80  200.45   1
   1  -1   7 5166.73  107.82   1
   1  -1   8   82.63   10.18   1
   1  -1   9  414.12   18.32   1
   1  -1  10  354.57   18.83   1
   1  -1  11   65.93   13.48   1
   1  -1  12  912.04   53.76   1
   1   0 -15   97.61   25.10   1
   1   0 -14  196.56   32.25   1
   1   0 -13   51.55   19.24   1
   1   0 -12    3.39   15.16   1
   1   0 -11   63.04   13.34   1
   1   0 -10 1372.70   39.27   1
   1   0  -9  561.22   21.79   1
   1   0  -8  539.63   16.73   1
   1   0  -7  771.73   19.45   1
   1   0  -6 3382.59   59.32   1
   1   0  -512272.21  199.40   1
   1   0  -423006.82  357.96   1
   1   0  -368927.26 1055.41   1
   1   0  -2 2688.42   52.89   1
   1   0  -1  177.69    6.13   1
   1   0   1 2767.81   65.24   1
   1   0   221228.49  472.07   1
   1   0   3 9104.98  202.29   1
   1   0   4  765.63   24.90   1
   1   0   5 4821.91   97.22   1
   1   0   6  780.64   21.23   1
   1   0   7    4.58    5.18   1
   1   0   8  359.86   15.18   1
   1   0   9  350.81   15.73   1
   1   0  10    2.19    5.68   1
   1   0  11  398.80   21.17   1
   1   0  12  203.06   22.80   1
   1   0  13    7.08   15.06   1
   1   1 -15   97.02   29.75   1
   1   1 -14   -7.02   20.46   1
   1   1 -13  -24.70   20.38   1
   1   1 -12   69.72   18.20   1
   1   1 -11  974.69   34.34   1
   1   1 -10  294.47   18.53   1
   1   1  -9  994.77   30.91   1
   1   1  -8 3685.70   78.92   1
   1   1  -7 2135.36   46.21   1
   1   1  -6  283.25   12.45   1
   1   1  -5 3292.46   66.56   1
   1   1  -422248.71  352.02   1
   1   1  -378002.91 1066.89   1
   1   1  -221862.58  396.26   1
   1   1  -121010.50  324.69   1
   1   1   0 1298.16   22.34   1
   1   1   124376.58  537.09   1
   1   1   2  731.70   20.02   1
   1   1   3 6489.91  119.23   1
   1   1   4  509.40   13.99   1
   1   1   526416.00  484.34   1
   1   1   6 2657.40   56.71   1
   1   1   7  350.44   13.10   1
   1   1   8 2900.90   64.63   1
   1   1   9 1144.47   32.48   1
   1   1  10   43.16    8.02   1
   1   1  11  906.61   32.52   1
   1   1  12  217.56   20.94   1
   1   1  13    1.69   13.65   1
   1   2 -15   86.30   29.73   1
   1   2 -14  535.92   40.28   1
   1   2 -13 1596.00   66.32   1
   1   2 -12   92.74   19.65   1
   1   2 -11 1827.56   52.16   1
   1   2 -10    3.69    9.68   1
   1   2  -9   68.06   11.55   1
   1   2  -8  837.52   26.05   1
   1   2  -7   10.37    6.18   1
   1   2  -6 5324.62   90.48   1
   1   2  -5 5018.31   83.59   1
   1   2  -4  153.51    6.20   1
   1   2  -3 2623.49   52.24   1
   1   2  -220149.80  363.39   1
   1   2  -144373.42  796.26   1
   1   2   0  436.81   10.03   1
   1   2   1 3811.83   74.09   1
   1   2   223189.20  420.29   1
   1   2   3 1357.19   29.47   1
   1   2   420449.00  368.94   1
   1   2   5    5.38    2.78   1
   1   2   6   28.52    4.59   1
   1   2   7 4099.84   85.80   1
   1   2   8  246.80   11.31   1
   1   2   9    2.79    5.18   1
   1   2  10  572.17   22.01   1
   1   2  11  515.74   24.07   1
   1   2  12  375.97   31.02   1
   1   2  13  117.72   17.79   1
   1   3 -15   -7.08   24.95   1
   1   3 -14   87.61   26.77   1
   1   3 -13 1379.38   60.91   1
   1   3 -12   98.01   23.17   1
   1   3 -11   33.87    8.96   1
   1   3 -10   18.92    7.31   1
   1   3  -9   34.11    6.89   1
   1   3  -8  107.12    8.28   1
   1   3  -7 6004.70  102.29   1
   1   3  -6  521.21   14.61   1
   1   3  -5 5396.37   91.09   1
   1   3  -4  736.04   19.53   1
   1   3  -3 2280.06   46.80   1
   1   3  -2  446.05   13.09   1
   1   3  -129487.76  528.90   1
   1   3   0 5569.64   92.54   1
   1   3   1  105.06    5.94   1
   1   3   2  223.50    8.37   1
   1   3   3  175.30    8.21   1
   1   3   4 5844.60  113.15   1
   1   3   5  769.51   17.20   1
   1   3   6  295.84    9.63   1
   1   3   7   54.32    5.31   1
   1   3   8 1662.19   35.88   1
   1   3   9  184.14   10.04   1
   1   3  10  160.78   10.40   1
   1   3  11  116.42   11.22   1
   1   3  12  134.10   13.20   1
   1   3  13    6.30   19.88   1
   1   3  14   47.61   23.87   1
   1   4 -14  -11.29   23.72   1
   1   4 -13    4.41   20.54   1
   1   4 -12    8.29   16.47   1
   1   4 -11    7.29   18.20   1
   1   4 -10   46.24    9.25   1
   1   4  -9   -1.99    7.08   1
   1   4  -8    6.60    6.53   1
   1   4  -7 1928.09   39.52   1
   1   4  -6    6.71    6.11   1
   1   4  -5  357.21   15.12   1
   1   4  -4  506.70   17.11   1
   1   4  -3 5346.53  105.29   1
   1   4  -2 6624.33  125.34   1
   1   4  -1 7985.21  130.47   1
   1   4   0  775.07   16.70   1
   1   4   1  333.06    9.49   1
   1   4   2  757.90   19.27   1
   1   4   3  159.52    8.34   1
   1   4   4   72.93    7.17   1
   1   4   510524.71  201.08   1
   1   4   6   63.84    8.31   1
   1   4   7 1305.38   34.68   1
   1   4   8   26.01    5.92   1
   1   4   9   11.09    5.59   1
   1   4  10  251.86   13.33   1
   1   4  11   43.96   17.11   1
   1   4  12   87.05   20.90   1
   1   4  13   94.48   29.35   1
   1   5 -13   11.02   21.91   1
   1   5 -12  247.12   27.35   1
   1   5 -11   61.94   19.36   1
   1   5 -10   16.97   14.50   1
   1   5  -9  107.54   11.20   1
   1   5  -8  206.50   12.36   1
   1   5  -7   73.10   10.60   1
   1   5  -6  154.50   11.68   1
   1   5  -5   31.70    8.33   1
   1   5  -4 1266.65   32.03   1
   1   5  -3 1645.11   39.75   1
   1   5  -2    8.41    5.51   1
   1   5  -1   17.47    4.18   1
   1   5   0  333.43    9.50   1
   1   5   1   33.64    3.94   1
   1   5   2 1202.01   23.58   1
   1   5   3   23.72    4.97   1
   1   5   4 3355.89   70.67   1
   1   5   514862.05  277.95   1
   1   5   6   23.04    7.58   1
   1   5   7  346.33   17.49   1
   1   5   8   70.73   11.44   1
   1   5   9   -1.90   10.32   1
   1   5  10  128.60   16.78   1
   1   5  11  151.78   27.10   1
   1   5  12   81.18   30.45   1
   1   6 -12   40.45   23.15   1
   1   6 -11   85.93   20.76   1
   1   6 -10  -19.89   17.30   1
   1   6  -9   30.69   13.85   1
   1   6  -8   13.91   12.01   1
   1   6  -7  507.15   22.52   1
   1   6  -6 5386.09  115.96   1
   1   6  -5 1176.49   33.61   1
   1   6  -4  210.25   12.18   1
   1   6  -3  565.96   18.56   1
   1   6  -2  158.00    8.30   1
   1   6  -1    2.10    3.51   1
   1   6   0  528.08   11.95   1
   1   6   1  783.44   15.11   1
   1   6   2  994.14   20.81   1
   1   6   3  104.04    5.92   1
   1   6   4  428.49   12.42   1
   1   6   5   62.09    8.20   1
   1   6   6   16.56    7.08   1
   1   6   7  110.04   11.12   1
   1   6   8  163.07   15.32   1
   1   6   9   74.82   31.49   1
   1   6  10  306.25   38.85   1
   1   7 -10    6.60   19.43   1
   1   7  -9  -20.16   15.98   1
   1   7  -8  143.28   17.95   1
   1   7  -7   -9.12   10.33   1
   1   7  -6  458.39   24.84   1
   1   7  -5  724.15   25.83   1
   1   7  -4  115.35   11.17   1
   1   7  -3    9.92    6.30   1
   1   7  -2  115.78    7.75   1
   1   7  -1   29.05    4.31   1
   1   7   0  179.29    7.23   1
   1   7   1  168.48    5.45   1
   1   7   2   43.96    3.18   1
   1   7   3   32.26    3.75   1
   1   7   4  139.95    6.86   1
   1   7   5   28.30    5.43   1
   1   7   6   34.57   10.94   1
   1   7   7  308.70   37.95   1
   1   7   8   68.06   34.15   1
   1   7   9   -1.39   30.33   1
   1   8  -8   12.60   13.28   1
   1   8  -7   32.49   14.59   1
   1   8  -6   13.91   12.31   1
   1   8  -5   35.52   12.16   1
   1   8  -4   21.81    9.81   1
   1   8  -3  177.16   12.51   1
   1   8  -2   50.69    7.55   1
   1   8  -1   51.27    5.87   1
   1   8   3    0.40   19.62   1
   1   8   4   26.32   31.09   1
   1   8   5  249.96   37.94   1
   1   8   6   28.20   25.70   1
   2  -9  -6    0.79   26.66   1
   2  -9  -5   17.89   25.89   1
   2  -9  -4  -15.29   19.16   1
   2  -9  -3   22.37   14.00   1
   2  -9  -2    7.08   16.55   1
   2  -9  -1    0.79   18.01   1
   2  -9   0   29.38   16.15   1
   2  -9   1   22.18   19.59   1
   2  -9   2   19.80   23.58   1
   2  -9   3  373.65   34.79   1
   2  -9   4   44.36   33.83   1
   2  -8  -9   48.72   42.16   1
   2  -8  -8   45.56   26.46   1
   2  -8  -7   28.84   15.25   1
   2  -8  -6   11.90   12.97   1
   2  -8  -5   54.46   15.65   1
   2  -8  -4  694.32   32.15   1
   2  -8  -3  -19.01   13.60   1
   2  -8  -2  139.48   17.72   1
   2  -8  -1    9.67   13.00   1
   2  -8   0  130.42   17.13   1
   2  -8   1   53.14   13.56   1
   2  -8   2    1.80   10.99   1
   2  -8   3  361.38   25.85   1
   2  -8   4   27.25   15.56   1
   2  -8   5  155.00   25.15   1
   2  -8   6   45.29   21.00   1
   2  -7  -9  -19.27   15.01   1
   2  -7  -8  973.44   53.66   1
   2  -7  -7   47.06   15.23   1
   2  -7  -6   63.68   14.36   1
   2  -7  -5   52.71   11.91   1
   2  -7  -4  469.16   20.79   1
   2  -7  -3   92.54   11.35   1
   2  -7  -2  109.62   12.15   1
   2  -7  -1  289.00   16.32   1
   2  -7   0   -0.10    9.00   1
   2  -7   1  394.02   17.86   1
   2  -7   2   11.22    6.30   1
   2  -7   3  124.32    8.92   1
   2  -7   4 5444.96  118.06   1
   2  -7   5   -3.10    9.08   1
   2  -7   6  146.41   14.76   1
   2  -7   7   80.64   13.65   1
   2  -7   8   11.97   17.85   1
   2  -6 -11  170.30   24.27   1
   2  -6 -10  120.56   19.98   1
   2  -6  -9   -6.71    8.08   1
   2  -6  -8   34.81    8.02   1
   2  -6  -7  192.93   10.28   1
   2  -6  -6   28.41    4.58   1
   2  -6  -5  794.68   28.75   1
   2  -6  -4  508.95   18.95   1
   2  -6  -3    3.88    6.89   1
   2  -6  -2  436.39   17.13   1
   2  -6  -1  104.24   10.62   1
   2  -6   0   -7.78    7.81   1
   2  -6   112316.56  179.79   1
   2  -6   210072.13  148.53   1
   2  -6   3   49.56    7.04   1
   2  -6   4    1.00    6.70   1
   2  -6   5 2841.96   66.10   1
   2  -6   6    8.18    9.90   1
   2  -6   7   27.46   11.11   1
   2  -6   8  164.87   25.68   1
   2  -6   9  499.08   35.74   1
   2  -5 -13    7.18   20.96   1
   2  -5 -12  157.00   16.79   1
   2  -5 -11   85.19   12.18   1
   2  -5 -10 2629.64   68.72   1
   2  -5  -9  408.85   17.79   1
   2  -5  -8 2127.98   50.74   1
   2  -5  -7  364.81   14.13   1
   2  -5  -6 1310.44   31.13   1
   2  -5  -5  659.46   15.92   1
   2  -5  -4  351.56    7.87   1
   2  -5  -3   32.38    7.51   1
   2  -5  -2   50.55    6.83   1
   2  -5  -1  594.38   18.04   1
   2  -5   0   32.04    3.40   1
   2  -5   1 9066.85  133.31   1
   2  -5   2   56.55    5.72   1
   2  -5   3 1490.73   30.12   1
   2  -5   4   96.04    9.02   1
   2  -5   5  435.14   17.11   1
   2  -5   6  239.01   13.91   1
   2  -5   7   32.83   15.59   1
   2  -5   8   -9.30   13.42   1
   2  -5   9  490.18   35.87   1
   2  -4 -14   -3.69   14.67   1
   2  -4 -13  134.79   16.72   1
   2  -4 -12    3.80   12.52   1
   2  -4 -11    4.49    9.07   1
   2  -4 -1013172.15  266.27   1
   2  -4  -9   50.55    9.24   1
   2  -4  -8 2367.80   53.53   1
   2  -4  -7   23.72    6.33   1
   2  -4  -6  322.20   12.57   1
   2  -4  -5  472.63   13.04   1
   2  -4  -4   -1.80    3.40   1
   2  -4  -3   12.53    2.90   1
   2  -4  -238095.23  445.01   1
   2  -4  -1 1234.12   17.57   1
   2  -4   0 5436.11   79.63   1
   2  -4   1 2997.56   51.47   1
   2  -4   2    6.71    3.78   1
   2  -4   3 1444.00   31.92   1
   2  -4   4   26.21    6.45   1
   2  -4   5 1105.56   36.58   1
   2  -4   6   97.81   13.85   1
   2  -4   7 1568.16   53.86   1
   2  -4   8  684.35   37.15   1
   2  -4   9   15.21   17.24   1
   2  -3 -15   -3.88   29.94   1
   2  -3 -14    2.89   12.38   1
   2  -3 -13   40.20   16.74   1
   2  -3 -12  203.63   16.55   1
   2  -3 -11  238.39   15.44   1
   2  -3 -10 1109.56   29.98   1
   2  -3  -9  539.17   18.11   1
   2  -3  -8 2072.98   49.17   1
   2  -3  -7  560.74   18.00   1
   2  -3  -6  373.26   13.14   1
   2  -3  -5   -2.50    4.39   1
   2  -3  -438572.96  604.91   1
   2  -3  -3 7454.59  108.79   1
   2  -3  -2 8832.24  127.81   1
   2  -3  -1 9428.41  124.29   1
   2  -3   0 8582.17  122.28   1
   2  -3   114798.72  233.57   1
   2  -3   2 5048.10   96.63   1
   2  -3   3  189.34   11.83   1
   2  -3   4 5583.08  133.00   1
   2  -3   5  599.76   24.49   1
   2  -3   6  445.21   23.63   1
   2  -3   7 2918.16   83.19   1
   2  -3   8  103.43   16.68   1
   2  -3   9    8.12   14.53   1
   2  -3  10    0.79   17.21   1
   2  -2 -15  158.00   36.45   1
   2  -2 -14    6.50   19.69   1
   2  -2 -13  353.44   22.56   1
   2  -2 -12   -1.21   12.85   1
   2  -2 -11   83.72   10.43   1
   2  -2 -10  246.80   13.82   1
   2  -2  -9 1382.35   31.23   1
   2  -2  -8  954.81   23.48   1
   2  -2  -7   -0.50    4.12   1
   2  -2  -6 1034.27   22.51   1
   2  -2  -5 1353.50   27.22   1
   2  -2  -4 2780.45   44.29   1
   2  -2  -3   64.64    4.18   1
   2  -2  -2 1604.80   25.64   1
   2  -2  -1   24.30    2.17   1
   2  -2   0   60.37    4.35   1
   2  -2   199086.45 2127.91   1
   2  -2   2 4218.50   96.13   1
   2  -2   313628.23  308.19   1
   2  -2   4 8148.67  187.76   1
   2  -2   5 2330.96   62.76   1
   2  -2   6  135.96   13.99   1
   2  -2   7  352.31   21.77   1
   2  -2   810371.38  264.78   1
   2  -2   9 3234.20  100.09   1
   2  -2  10 3722.22   93.96   1
   2  -2  11   40.83   20.83   1
   2  -1 -15   97.61   33.20   1
   2  -1 -14  -15.76   24.53   1
   2  -1 -13    1.80   15.68   1
   2  -1 -12   33.76   11.85   1
   2  -1 -11    9.80    7.83   1
   2  -1 -10 4591.42   89.44   1
   2  -1  -9   27.88    6.86   1
   2  -1  -813794.50  232.55   1
   2  -1  -7 4036.06   71.15   1
   2  -1  -6  158.76    7.56   1
   2  -1  -5 3916.26   67.59   1
   2  -1  -4 2089.40   37.48   1
   2  -1  -332044.58  443.94   1
   2  -1  -236794.91  567.79   1
   2  -1  -1 5002.73   73.56   1
   2  -1   034262.01  529.39   1
   2  -1   1 4668.99   87.46   1
   2  -1   2  185.50    9.81   1
   2  -1   3 7773.95  174.58   1
   2  -1   4 1757.29   46.95   1
   2  -1   512991.44  296.35   1
   2  -1   6  909.63   32.57   1
   2  -1   7 7136.87  187.55   1
   2  -1   8 2086.66   52.08   1
   2  -1   9 4773.43  109.16   1
   2  -1  10  276.89   17.64   1
   2  -1  11   42.64   16.85   1
   2  -1  12  189.89   23.43   1
   2   0 -15   11.83   25.52   1
   2   0 -14  157.00   30.07   1
   2   0 -13  -31.92   20.91   1
   2   0 -12  119.90   22.34   1
   2   0 -11    9.99   11.82   1
   2   0 -10 5446.44  103.32   1
   2   0  -9   62.57    7.59   1
   2   0  -8 1108.89   25.97   1
   2   0  -7  375.20   12.78   1
   2   0  -6 4069.16   74.00   1
   2   0  -5 9621.65  156.94   1
   2   0  -4  298.60    8.99   1
   2   0  -320243.60  318.71   1
   2   0  -113347.18  210.26   1
   2   0   016622.94  260.44   1
   2   0   133837.60  603.36   1
   2   0   2 2554.29   50.54   1
   2   0   310383.61  230.29   1
   2   0   415065.11  346.13   1
   2   0   5  436.39   18.80   1
   2   0   6 2814.30   77.45   1
   2   0   7 2338.69   55.13   1
   2   0   8  247.12   12.89   1
   2   0   9   38.94    8.24   1
   2   0  10   10.30    7.70   1
   2   0  11    9.92   10.90   1
   2   0  12  271.92   26.05   1
   2   0  13   58.37   17.42   1
   2   1 -15   19.54   24.75   1
   2   1 -14   23.14   20.68   1
   2   1 -13 1510.10   62.18   1
   2   1 -12    4.80   13.58   1
   2   1 -11   41.99   12.70   1
   2   1 -10  225.30   16.21   1
   2   1  -9  231.34   15.51   1
   2   1  -8  589.03   17.47   1
   2   1  -7 2559.35   48.57   1
   2   1  -6  352.31   10.89   1
   2   1  -5 5386.09   80.73   1
   2   1  -437114.02  577.95   1
   2   1  -3 1721.42   36.51   1
   2   1  -2 1453.90   26.69   1
   2   1  -1  718.24   13.40   1
   2   1   0 1894.86   33.08   1
   2   1   111107.05  200.24   1
   2   1   2 9285.25  169.59   1
   2   1   3 1607.21   33.68   1
   2   1   455714.88 1005.53   1
   2   1   5    1.21    2.82   1
   2   1   6 4694.99   94.56   1
   2   1   7 2938.72   65.05   1
   2   1   8 1475.33   37.64   1
   2   1   9  790.73   25.87   1
   2   1  10 1505.44   46.56   1
   2   1  11  370.18   25.78   1
   2   1  12   14.98   10.06   1
   2   2 -15   14.52   24.69   1
   2   2 -14  524.87   37.57   1
   2   2 -13  478.73   35.88   1
   2   2 -12  126.56   21.15   1
   2   2 -11    7.51   10.80   1
   2   2 -10  434.72   21.68   1
   2   2  -9   10.18    4.27   1
   2   2  -8  687.49   18.35   1
   2   2  -7 2877.25   52.57   1
   2   2  -6  473.93   12.63   1
   2   2  -5 2376.56   50.70   1
   2   2  -4   36.84    7.04   1
   2   2  -3 8155.90  186.04   1
   2   2  -2 1259.54   28.39   1
   2   2  -1 2657.40   47.43   1
   2   2   012376.56  178.00   1
   2   2   1  240.56    9.31   1
   2   2   2 1756.45   37.72   1
   2   2   3   23.23    6.36   1
   2   2   4   88.36    9.02   1
   2   2   5 5762.33  145.75   1
   2   2   6    0.20    2.62   1
   2   2   7 1460.77   35.93   1
   2   2   8  560.27   17.99   1
   2   2   9 1520.22   40.55   1
   2   2  10   -8.18    5.21   1
   2   2  11    7.02    6.89   1
   2   3 -14   32.15   20.07   1
   2   3 -13   -9.61   17.48   1
   2   3 -12  136.66   21.98   1
   2   3 -11   39.56    9.56   1
   2   3 -10  577.92   20.19   1
   2   3  -9  599.27   19.09   1
   2   3  -8 2192.11   44.95   1
   2   3  -7 3229.65   71.61   1
   2   3  -6 4169.28   86.52   1
   2   3  -5  234.40   12.25   1
   2   3  -4 2443.32   51.41   1
   2   3  -3  375.20   16.66   1
   2   3  -2  214.33   10.25   1
   2   3  -1  370.95   11.17   1
   2   3   0 7103.12  104.51   1
   2   3   1 3813.06   76.57   1
   2   3   2  115.35    8.38   1
   2   3   3 1947.46   44.13   1
   2   3   4 9574.62  187.87   1
   2   3   5 5461.21  110.85   1
   2   3   6   17.31    7.07   1
   2   3   7  570.73   21.50   1
   2   3   8   12.67    3.20   1
   2   3   9    6.92    4.68   1
   2   3  10  491.07   20.83   1
   2   3  12  174.24   25.34   1
   2   3  13  156.00   27.23   1
   2   4 -14   18.40   30.03   1
   2   4 -13   25.81   21.34   1
   2   4 -12   47.06   19.62   1
   2   4 -11   17.72   13.47   1
   2   4 -10   20.34   14.25   1
   2   4  -9  181.17   16.69   1
   2   4  -8   -8.12    8.21   1
   2   4  -7 1021.44   31.32   1
   2   4  -6 2208.06   52.63   1
   2   4  -5 2066.61   49.10   1
   2   4  -4  773.95   23.93   1
   2   4  -3   56.55    7.52   1
   2   4  -210668.82  173.53   1
   2   4  -1 1952.76   38.00   1
   2   4   0 1296.00   26.64   1
   2   4   1 4434.23   75.91   1
   2   4   2  470.02   16.04   1
   2   4   3  561.69   18.01   1
   2   4   4  341.88   14.05   1
   2   4   5  271.26   14.16   1
   2   4   6 6298.01  136.50   1
   2   4   7 1110.22   33.99   1
   2   4   8  203.63   15.13   1
   2   4   9  425.60   23.52   1
   2   4  10  180.36   20.68   1
   2   4  11  378.69   36.58   1
   2   4  12   32.49   20.41   1
   2   5 -13   70.39   22.82   1
   2   5 -12   60.06   21.39   1
   2   5 -11    1.99   20.25   1
   2   5 -10   43.03   19.02   1
   2   5  -9   93.51   18.76   1
   2   5  -8   42.12   11.68   1
   2   5  -7    9.00    9.48   1
   2   5  -6  195.16   13.97   1
   2   5  -5   56.85    9.20   1
   2   5  -4   16.48    7.23   1
   2   5  -3 1349.09   35.26   1
   2   5  -2  426.01   13.62   1
   2   5  -1  113.85    8.11   1
   2   5   0  927.81   21.32   1
   2   5   1    4.20    4.80   1
   2   5   2  200.51   11.33   1
   2   5   3  554.13   19.30   1
   2   5   4 1946.57   46.77   1
   2   5   5  184.69   12.50   1
   2   5   6  149.82   12.48   1
   2   5   7 2035.81   58.66   1
   2   5   8   42.25   11.70   1
   2   5   9   38.44   17.11   1
   2   5  10  -14.59   23.23   1
   2   5  11   27.77   29.72   1
   2   6 -12    6.30   20.38   1
   2   6 -11  -15.52   18.44   1
   2   6 -10   35.76   17.34   1
   2   6  -9   12.11   13.22   1
   2   6  -8  139.95   20.58   1
   2   6  -7   -2.19   11.37   1
   2   6  -6 1298.88   40.36   1
   2   6  -5 2541.17   65.53   1
   2   6  -4 1715.62   45.56   1
   2   6  -3   58.22    7.78   1
   2   6  -2   25.81    6.20   1
   2   6  -1   16.81    5.08   1
   2   6   0   11.09    5.73   1
   2   6   1  445.21   13.93   1
   2   6   2  275.89   11.29   1
   2   6   3  585.16   16.93   1
   2   6   4    6.81    6.63   1
   2   6   5  108.99   11.90   1
   2   6   6   37.33   11.12   1
   2   6   7    2.31   10.52   1
   2   6   8   13.32   28.32   1
   2   6   9  -32.15   20.64   1
   2   7 -10   12.32   21.41   1
   2   7  -9   95.65   22.30   1
   2   7  -8 1435.65   54.56   1
   2   7  -7  171.35   20.42   1
   2   7  -6  110.46   17.03   1
   2   7  -5   55.50   13.56   1
   2   7  -4  103.63   11.20   1
   2   7  -3  229.83   13.34   1
   2   7  -2   19.89    6.15   1
   2   7  -1  194.32    9.76   1
   2   7   0  983.45   26.97   1
   2   7   1  351.19   11.24   1
   2   7   2  127.69    8.81   1
   2   7   3  171.09    9.68   1
   2   7   4   70.90    9.43   1
   2   7   5   -6.10   11.11   1
   2   7   6   58.83   15.03   1
   2   7   7   13.62   22.58   1
   2   7   8   -0.59   30.72   1
   2   8  -7   22.66   16.28   1
   2   8  -6    9.49   14.60   1
   2   8  -5  -12.32   12.14   1
   2   8  -4   -3.10   10.98   1
   2   8  -3   51.12   11.30   1
   2   8  -2   28.09    9.33   1
   2   8  -1  176.09   19.11   1
   2   8   2   48.72   26.52   1
   2   8   3   43.96   24.80   1
   2   8   4  126.11   31.67   1
   2   8   5    8.41   23.90   1
   3  -9  -6    4.80   22.91   1
   3  -9  -5   98.01   26.53   1
   3  -9  -4   -0.79   23.78   1
   3  -9  -3  -27.14   17.30   1
   3  -9  -2   15.37   18.35   1
   3  -9  -1   57.91   27.85   1
   3  -9   0  157.25   25.33   1
   3  -9   1    9.12   21.14   1
   3  -9   2  161.80   31.80   1
   3  -9   3  504.90   42.69   1
   3  -9   4  226.50   46.65   1
   3  -8  -9   50.13   44.46   1
   3  -8  -8  -21.53   20.60   1
   3  -8  -7    0.79   14.83   1
   3  -8  -6  100.40   17.64   1
   3  -8  -5  317.55   24.24   1
   3  -8  -4   32.15   13.61   1
   3  -8  -3    0.10   11.94   1
   3  -8  -2  -18.92   13.57   1
   3  -8  -1   47.61   12.28   1
   3  -8   0   12.60   10.30   1
   3  -8   1   -4.41   11.51   1
   3  -8   2   29.48   10.64   1
   3  -8   3   72.08   21.06   1
   3  -7 -11  -27.46   52.50   1
   3  -7 -10  -26.21   18.74   1
   3  -7  -9   -2.19   11.99   1
   3  -7  -8   62.88   19.98   1
   3  -7  -7 1785.91   69.31   1
   3  -7  -6  213.45   18.70   1
   3  -7  -5   87.80   12.74   1
   3  -7  -4  196.28   14.01   1
   3  -7  -3  104.86   12.70   1
   3  -7  -2   91.39   11.28   1
   3  -7  -1  158.51   12.59   1
   3  -7   0  130.64   11.89   1
   3  -7   116414.73  220.37   1
   3  -7   2   29.05    6.04   1
   3  -7   3   13.32    7.08   1
   3  -7   4   17.89    7.78   1
   3  -7   5  711.82   25.61   1
   3  -7   6  107.33   21.34   1
   3  -7   7  -24.21   18.50   1
   3  -6 -12   11.02   23.11   1
   3  -6 -11   24.70   21.17   1
   3  -6 -10  681.21   44.89   1
   3  -6  -9  192.93   13.33   1
   3  -6  -8    5.71    7.79   1
   3  -6  -7 1022.08   26.22   1
   3  -6  -6    4.71    4.30   1
   3  -6  -5  188.51    5.77   1
   3  -6  -4   -4.28    1.99   1
   3  -6  -3  365.19   16.05   1
   3  -6  -2  613.55   19.82   1
   3  -6  -1  644.65   11.17   1
   3  -6   0 1137.71   18.21   1
   3  -6   1 9852.55  133.01   1
   3  -6   2   78.32    6.37   1
   3  -6   3    8.01    5.49   1
   3  -6   4  263.09   13.30   1
   3  -6   5   -2.31   10.21   1
   3  -6   6  179.56   21.44   1
   3  -6   7 2657.40   89.70   1
   3  -6   8   -9.00   19.98   1
   3  -5 -13   36.97   17.27   1
   3  -5 -12   18.66   14.95   1
   3  -5 -11   94.48   13.22   1
   3  -5 -10 1103.57   31.89   1
   3  -5  -9  694.85   22.14   1
   3  -5  -8   36.84    8.98   1
   3  -5  -7  266.02   12.07   1
   3  -5  -6  621.01   15.95   1
   3  -5  -5   96.04    5.88   1
   3  -5  -4 3771.19   55.27   1
   3  -5  -3  758.45   13.22   1
   3  -5  -2  322.20    7.90   1
   3  -5  -1 1912.31   27.11   1
   3  -5   0  296.87    8.61   1
   3  -5   1 2038.52   34.31   1
   3  -5   2  440.58   12.17   1
   3  -5   3 3682.06   92.23   1
   3  -5   4 2048.47   58.84   1
   3  -5   5  117.29   14.73   1
   3  -5   6   71.74   14.91   1
   3  -5   7 2024.10   70.18   1
   3  -5   8   27.46   22.53   1
   3  -5   9   12.82   26.85   1
   3  -4 -14   35.64   16.84   1
   3  -4 -13   92.93   16.39   1
   3  -4 -12   22.28   12.27   1
   3  -4 -11   45.83   13.54   1
   3  -4 -10  231.04   13.38   1
   3  -4  -9   11.22    8.58   1
   3  -4  -8    1.90    7.40   1
   3  -4  -7 1743.06   37.58   1
   3  -4  -6  757.35   15.96   1
   3  -4  -5 5779.04   91.22   1
   3  -4  -4 4028.44   58.39   1
   3  -4  -3  966.59   19.28   1
   3  -4  -2  324.72    8.65   1
   3  -4  -1  245.24    6.58   1
   3  -4   0 4389.06   74.20   1
   3  -4   1   46.24    6.26   1
   3  -4   2  461.82   19.34   1
   3  -4   3 7496.10  176.62   1
   3  -4   4 2718.58   73.00   1
   3  -4   5 1924.58   57.91   1
   3  -4   6   10.63   11.80   1
   3  -4   7 1327.87   51.02   1
   3  -4   8 1681.00   64.78   1
   3  -4   9   39.82   21.20   1
   3  -3 -15   52.27   17.35   1
   3  -3 -14    1.49   13.25   1
   3  -3 -13  266.34   20.56   1
   3  -3 -12  513.48   25.38   1
   3  -3 -11   10.30    8.92   1
   3  -3 -10  133.63   11.56   1
   3  -3  -9 1171.69   30.12   1
   3  -3  -8  853.81   23.38   1
   3  -3  -7 5638.51   99.12   1
   3  -3  -6 4926.64   77.21   1
   3  -3  -5 2087.58   31.98   1
   3  -3  -4  374.04   10.06   1
   3  -3  -3 1462.30   23.71   1
   3  -3  -2  754.05   13.18   1
   3  -3  -1  446.90    8.88   1
   3  -3   0  267.98    9.82   1
   3  -3   122737.62  407.13   1
   3  -3   2    3.88    5.28   1
   3  -3   3  665.12   25.27   1
   3  -3   4 3856.41   99.36   1
   3  -3   5 1104.23   37.22   1
   3  -3   6   70.22   14.58   1
   3  -3   7  442.26   26.92   1
   3  -3   8  593.90   34.61   1
   3  -3   9 3747.89  121.22   1
   3  -2 -15   40.70   32.92   1
   3  -2 -14    8.88   14.30   1
   3  -2 -13  304.85   24.09   1
   3  -2 -12  204.49   16.87   1
   3  -2 -11  604.67   23.11   1
   3  -2 -10  853.81   25.71   1
   3  -2  -9    8.12    7.01   1
   3  -2  -8   30.47    6.73   1
   3  -2  -7   91.78    8.05   1
   3  -2  -6 7143.63  108.19   1
   3  -2  -5 4813.58   73.54   1
   3  -2  -4 6247.32   91.69   1
   3  -2  -318873.27  266.52   1
   3  -2  -2 1628.12   27.44   1
   3  -2  -112886.79  181.63   1
   3  -2   0 4030.98   78.73   1
   3  -2   1 7322.22  136.91   1
   3  -2   2 2636.82   54.43   1
   3  -2   3 1613.63   45.79   1
   3  -2   4 5791.21  140.02   1
   3  -2   5   10.37    9.79   1
   3  -2   6  169.52   16.67   1
   3  -2   7 3694.21  104.54   1
   3  -2   8  473.93   29.61   1
   3  -2   9 4745.83  140.54   1
   3  -2  11  365.57   34.80   1
   3  -1 -15   96.83   29.13   1
   3  -1 -14   63.04   27.95   1
   3  -1 -13   52.13   17.04   1
   3  -1 -12    2.99   10.17   1
   3  -1 -11  302.06   16.34   1
   3  -1 -10  155.00   11.70   1
   3  -1  -9   60.22    8.23   1
   3  -1  -8  269.94   12.16   1
   3  -1  -7 1541.35   32.98   1
   3  -1  -6 1213.13   23.68   1
   3  -1  -5   93.51    5.61   1
   3  -1  -4 9267.91  150.18   1
   3  -1  -334584.84  535.59   1
   3  -1  -2 3022.80   53.88   1
   3  -1  -1 4208.12   72.65   1
   3  -1   024514.17  378.90   1
   3  -1   1 1131.65   26.91   1
   3  -1   2  153.26    8.91   1
   3  -1   3   32.15    6.92   1
   3  -1   4 5182.56  129.58   1
   3  -1   5   26.94   11.94   1
   3  -1   6 1592.81   51.08   1
   3  -1   7 2659.46   80.45   1
   3  -1   8   96.24   18.05   1
   3  -1   9  487.08   23.39   1
   3  -1  10 1389.05   71.56   1
   3  -1  11    2.19   11.57   1
   3  -1  12   39.69   21.29   1
   3   0 -15   55.06   27.45   1
   3   0 -14   -2.31   21.04   1
   3   0 -13   85.01   25.63   1
   3   0 -12   58.83   12.58   1
   3   0 -11 1928.09   48.30   1
   3   0 -10  719.31   23.07   1
   3   0  -9   89.11    9.44   1
   3   0  -8   28.52    6.51   1
   3   0  -7 3528.36   64.15   1
   3   0  -6  707.56   17.02   1
   3   0  -529012.31  456.48   1
   3   0  -4 1265.94   29.18   1
   3   0  -3 8898.15  141.49   1
   3   0  -2 2699.84   47.80   1
   3   0  -1 4506.44   73.84   1
   3   0   012465.72  196.50   1
   3   0   1 1029.13   23.74   1
   3   0   2  639.58   17.70   1
   3   0   3 8412.56  161.43   1
   3   0   4  121.44    8.15   1
   3   0   5 4234.10  110.62   1
   3   0   6 1002.99   37.37   1
   3   0   7  925.38   38.33   1
   3   0   8  525.33   21.54   1
   3   0   9  120.12   11.40   1
   3   0  10    5.29   10.58   1
   3   0  11    7.18   10.51   1
   3   0  12    0.30    7.93   1
   3   1 -15  117.29   35.31   1
   3   1 -14  293.78   36.34   1
   3   1 -13  259.85   28.05   1
   3   1 -12   81.90   20.27   1
   3   1 -11 1075.84   38.05   1
   3   1 -10   30.58    8.18   1
   3   1  -9  344.84   15.60   1
   3   1  -8  151.04   10.08   1
   3   1  -7   10.18    6.19   1
   3   1  -613053.06  212.51   1
   3   1  -522398.12  410.07   1
   3   1  -414580.56  270.48   1
   3   1  -3 1306.10   25.30   1
   3   1  -2 3255.84   50.21   1
   3   1  -1 6933.89  103.25   1
   3   1   0 5311.49   88.91   1
   3   1   1    7.18    3.59   1
   3   1   2 1747.24   36.78   1
   3   1   322575.06  417.70   1
   3   1   4  370.18   12.70   1
   3   1   5  133.86    8.33   1
   3   1   6  751.86   22.48   1
   3   1   7  389.27   14.99   1
   3   1   8    6.00    4.31   1
   3   1   9   42.51    7.30   1
   3   1  10  189.34   15.14   1
   3   1  11  290.02   23.84   1
   3   2 -15  149.08   29.79   1
   3   2 -14  -19.54   19.09   1
   3   2 -13  107.74   24.29   1
   3   2 -12   20.07   17.92   1
   3   2 -11   31.70   16.55   1
   3   2 -10  195.16    8.66   1
   3   2  -9  412.50   21.12   1
   3   2  -8 4957.57  108.43   1
   3   2  -7 1060.15   26.05   1
   3   2  -6   72.08    7.47   1
   3   2  -5  756.25   19.25   1
   3   2  -4 4196.45   84.21   1
   3   2  -3 1101.58   23.23   1
   3   2  -2  149.33    6.60   1
   3   2  -1   59.60    4.63   1
   3   2   017179.35  222.82   1
   3   2   1 2917.08   50.77   1
   3   2   215785.41  369.38   1
   3   2   3  415.34   20.38   1
   3   2   4   35.05    8.64   1
   3   2   5  483.12   23.74   1
   3   2   6 1028.48   40.41   1
   3   2   7   30.14    2.09   1
   3   2   8 1243.27   27.50   1
   3   2   9  352.31   14.27   1
   3   2  10  453.69   23.00   1
   3   3 -14  -11.02   20.12   1
   3   3 -13   -4.49   17.81   1
   3   3 -12   47.06   19.21   1
   3   3 -11   18.49   15.48   1
   3   3 -10  180.36   22.29   1
   3   3  -9  619.51   27.38   1
   3   3  -8  784.00   28.56   1
   3   3  -7    5.90   10.30   1
   3   3  -6  183.06   12.99   1
   3   3  -5  161.29   12.70   1
   3   3  -4 2002.56   59.07   1
   3   3  -3 8593.29  144.61   1
   3   3  -2 2582.67   49.80   1
   3   3  -1  443.52   13.90   1
   3   3   0 1071.91   24.23   1
   3   3   1  906.61   24.69   1
   3   3   2  674.96   21.30   1
   3   3   3    6.40    6.38   1
   3   3   4   43.82    9.27   1
   3   3   5 1677.72   43.42   1
   3   3   6 1648.36   43.85   1
   3   3   7   38.94    9.98   1
   3   3   8  556.02   37.26   1
   3   3   9   13.10   22.23   1
   3   3  12   16.32   17.37   1
   3   4 -13   18.23   22.63   1
   3   4 -12   41.73   20.16   1
   3   4 -11   62.73   18.85   1
   3   4 -10  152.52   20.75   1
   3   4  -9  458.82   27.42   1
   3   4  -8   32.72   10.75   1
   3   4  -7   19.36   10.21   1
   3   4  -6  149.82   13.22   1
   3   4  -5 3602.40   80.43   1
   3   4  -4  839.84   26.66   1
   3   4  -3 2146.47   52.82   1
   3   4  -2  114.28    8.98   1
   3   4  -1   61.94    7.56   1
   3   4   0 1087.02   25.06   1
   3   4   1  250.91   11.09   1
   3   4   2 1020.80   28.75   1
   3   4   3 9467.29  186.82   1
   3   4   4  189.34   12.93   1
   3   4   5  904.20   30.07   1
   3   4   6  243.98   16.24   1
   3   4   7   -2.50   10.59   1
   3   4   8    5.38    9.37   1
   3   4   9   78.32   28.32   1
   3   4  10  197.68   34.87   1
   3   4  11  191.27   37.06   1
   3   5 -12   15.92   21.55   1
   3   5 -11   -8.18   17.90   1
   3   5 -10  242.74   25.86   1
   3   5  -9   31.36   18.93   1
   3   5  -8  730.62   36.22   1
   3   5  -7   16.32   15.11   1
   3   5  -6  393.23   20.23   1
   3   5  -5 1220.10   37.03   1
   3   5  -4   64.00    8.80   1
   3   5  -3    1.80    8.98   1
   3   5  -2  312.94   14.15   1
   3   5  -1   32.04    6.45   1
   3   5   0  151.29   10.09   1
   3   5   1    6.81    6.79   1
   3   5   2 1984.70   40.99   1
   3   5   3 8242.82  143.45   1
   3   5   4  229.52   16.36   1
   3   5   5  428.90   22.78   1
   3   5   6   99.80   14.98   1
   3   5   7   21.90   10.76   1
   3   5   8  485.76   32.62   1
   3   5   9  194.32   37.08   1
   3   5  10   12.53   20.53   1
   3   6 -11   37.95   21.31   1
   3   6 -10   52.85   19.92   1
   3   6  -9  122.77   23.49   1
   3   6  -8 3129.28   99.57   1
   3   6  -7   72.93   17.76   1
   3   6  -6  -12.53   13.81   1
   3   6  -5   92.16   12.86   1
   3   6  -4  204.20   14.86   1
   3   6  -3    6.10    8.60   1
   3   6  -2  386.91   15.74   1
   3   6  -1    2.59    7.08   1
   3   6   0  557.90   18.90   1
   3   6   1   46.65    9.15   1
   3   6   2   67.40    9.52   1
   3   6   3   84.09   10.45   1
   3   6   4   19.27    8.17   1
   3   6   5   -0.40   10.46   1
   3   6   6  129.28   16.15   1
   3   6   7   19.27   30.55   1
   3   6   8  104.45   37.20   1
   3   7  -9   20.79   17.97   1
   3   7  -8  135.26   23.49   1
   3   7  -7   28.41   14.92   1
   3   7  -6   -3.39   15.46   1
   3   7  -5   17.81   10.97   1
   3   7  -4   -6.30    9.29   1
   3   7  -3   25.20   10.54   1
   3   7  -2  146.41   12.10   1
   3   7  -1    8.58    7.97   1
   3   7   0   32.83    9.40   1
   3   7   1   83.54   11.52   1
   3   7   2   26.52   13.08   1
   3   7   3   11.29   12.97   1
   3   7   4   68.89   15.77   1
   3   7   5   96.04   17.64   1
   3   7   6   21.53   24.31   1
   3   8  -5   65.29   17.45   1
   3   8  -4   78.85   17.58   1
   3   8   1    1.10   34.94   1
   3   8   2   -0.59   24.75   1
   4  -9  -6   22.47   20.00   1
   4  -9  -5   43.96   24.27   1
   4  -9  -4   32.38   22.30   1
   4  -9  -3  211.12   33.71   1
   4  -9  -2    8.12   21.72   1
   4  -9  -1  -21.81   26.81   1
   4  -9   0   16.16   19.05   1
   4  -9   1  101.61   29.43   1
   4  -9   2   -6.71   18.49   1
   4  -9   3   17.98   42.74   1
   4  -9   4    8.58   32.05   1
   4  -9   5  111.09   51.22   1
   4  -8  -9   29.05   24.04   1
   4  -8  -8   25.81   17.07   1
   4  -8  -7  121.88   26.05   1
   4  -8  -6   49.84   17.65   1
   4  -8  -5   13.99   22.59   1
   4  -8  -4   43.82   19.73   1
   4  -8  -3  107.54   23.02   1
   4  -8  -2   14.67   17.01   1
   4  -8  -1  366.34   32.16   1
   4  -8   0   45.56   23.35   1
   4  -8   1   34.69   23.21   1
   4  -8   2   39.44   36.05   1
   4  -8   3  -28.20   36.53   1
   4  -8   4   17.14   39.91   1
   4  -8   5  226.20   50.23   1
   4  -7 -11   23.04   24.48   1
   4  -7 -10   69.89   20.23   1
   4  -7  -9  123.43   22.44   1
   4  -7  -8   15.76   17.86   1
   4  -7  -7  339.66   18.43   1
   4  -7  -6  124.77   18.54   1
   4  -7  -5   12.39    9.79   1
   4  -7  -4  138.06   13.39   1
   4  -7  -3  381.81   18.37   1
   4  -7  -2  669.26   10.87   1
   4  -7  -1   25.20    3.92   1
   4  -7   0  277.22    7.99   1
   4  -7   1   36.36    8.20   1
   4  -7   2 1831.84   49.65   1
   4  -7   3  215.80   17.33   1
   4  -7   4    0.71   11.84   1
   4  -7   5   82.99   20.59   1
   4  -7   6   51.70   25.45   1
   4  -6 -12   79.57   21.94   1
   4  -6 -11   24.30   17.25   1
   4  -6 -10  109.41   21.34   1
   4  -6  -9  168.22   12.19   1
   4  -6  -8    1.90    7.92   1
   4  -6  -7 1038.13   20.62   1
   4  -6  -6    2.79    4.98   1
   4  -6  -5   77.44    5.46   1
   4  -6  -4  811.68   14.24   1
   4  -6  -3  228.61    6.65   1
   4  -6  -2 2588.77   34.60   1
   4  -6  -1 7202.92   84.87   1
   4  -6   0 5195.53   83.61   1
   4  -6   1    8.29    6.80   1
   4  -6   2   -0.90    8.51   1
   4  -6   3 1605.60   45.68   1
   4  -6   4  -23.43   13.16   1
   4  -6   5   28.41   17.27   1
   4  -6   6 1802.85   67.09   1
   4  -6   7  121.44   23.80   1
   4  -5 -13  104.65   15.55   1
   4  -5 -12  494.17   25.79   1
   4  -5 -11   21.07   13.40   1
   4  -5 -10  744.20   24.01   1
   4  -5  -9   61.31    9.40   1
   4  -5  -8 1038.77   25.78   1
   4  -5  -7   17.31    6.49   1
   4  -5  -6   22.09    5.17   1
   4  -5  -5   66.42    5.70   1
   4  -5  -4  343.73    8.90   1
   4  -5  -3 2686.35   38.35   1
   4  -5  -2    8.58    2.99   1
   4  -5  -1 5972.20   91.19   1
   4  -5   0   20.43    6.42   1
   4  -5   1  842.16   26.12   1
   4  -5   2   23.62    8.75   1
   4  -5   3  862.01   28.77   1
   4  -5   4  404.01   24.52   1
   4  -5   5  760.10   35.29   1
   4  -5   6    9.99   14.28   1
   4  -5   7    9.80   17.22   1
   4  -5   8   -0.30   20.69   1
   4  -4 -14   43.96   22.14   1
   4  -4 -13    3.31   16.23   1
   4  -4 -12 3218.29   91.90   1
   4  -4 -11   56.55   11.58   1
   4  -4 -10  247.75   14.48   1
   4  -4  -9   47.20    8.66   1
   4  -4  -8  248.06   11.65   1
   4  -4  -7  748.02   19.15   1
   4  -4  -6  238.70    8.65   1
   4  -4  -5  616.03   13.40   1
   4  -4  -4 6963.90   96.80   1
   4  -4  -3  653.82   12.78   1
   4  -4  -2  887.44   16.09   1
   4  -4  -1 1583.24   29.44   1
   4  -4   0  244.92   12.83   1
   4  -4   1  317.91   15.69   1
   4  -4   2  520.30   20.07   1
   4  -4   3 1108.89   32.63   1
   4  -4   4  -11.63   13.09   1
   4  -4   5 2358.07   73.81   1
   4  -4   6   71.57   16.24   1
   4  -4   7  108.16   23.09   1
   4  -4   8   -3.50   18.77   1
   4  -3 -14   55.65   18.35   1
   4  -3 -13   21.44   17.13   1
   4  -3 -12  495.95   26.28   1
   4  -3 -11   -7.02    8.53   1
   4  -3 -10   -5.11    8.81   1
   4  -3  -9   45.56    7.56   1
   4  -3  -8   18.66    5.88   1
   4  -3  -7  277.22   11.32   1
   4  -3  -6 7967.35  110.68   1
   4  -3  -5  616.53   14.90   1
   4  -3  -4 1083.73   19.75   1
   4  -3  -3  756.25   14.85   1
   4  -3  -2    4.41    3.32   1
   4  -3  -1 8452.96  121.36   1
   4  -3   0 5811.01  112.82   1
   4  -3   1  290.02   14.31   1
   4  -3   2 3078.03   65.47   1
   4  -3   3   78.15    9.37   1
   4  -3   4    8.58    9.20   1
   4  -3   5  262.76   21.07   1
   4  -3   6 1938.64   64.28   1
   4  -3   7 1080.44   49.31   1
   4  -3   8 1126.94   52.37   1
   4  -2 -15   -7.67   18.95   1
   4  -2 -14  -30.25   14.41   1
   4  -2 -13   23.23   16.00   1
   4  -2 -12   36.84   15.66   1
   4  -2 -11 1814.76   45.16   1
   4  -2 -10  184.42   11.68   1
   4  -2  -9   35.64    7.04   1
   4  -2  -8  525.33   15.59   1
   4  -2  -7  179.56    8.58   1
   4  -2  -6   47.33    5.78   1
   4  -2  -5  329.79    9.08   1
   4  -2  -4  804.29   14.75   1
   4  -2  -3 2584.71   42.71   1
   4  -2  -2 5112.25   87.23   1
   4  -2  -118400.92  260.45   1
   4  -2   0 1056.90   27.31   1
   4  -2   1 3583.22   75.42   1
   4  -2   2   -5.90    6.90   1
   4  -2   3   86.12    8.91   1
   4  -2   4  507.15   20.27   1
   4  -2   5 2784.67   81.27   1
   4  -2   617231.81  422.69   1
   4  -2   7 1039.42   45.78   1
   4  -2   8 1536.64   64.29   1
   4  -2  11   60.53   26.45   1
   4  -1 -15    8.53   17.81   1
   4  -1 -14   76.04   20.06   1
   4  -1 -13   31.92   16.05   1
   4  -1 -12  724.15   31.75   1
   4  -1 -11   13.47    7.71   1
   4  -1 -10  718.78   20.38   1
   4  -1  -9  254.08   10.84   1
   4  -1  -8   19.80    5.34   1
   4  -1  -7 2103.14   38.52   1
   4  -1  -6   -0.10    4.65   1
   4  -1  -521635.47  341.25   1
   4  -1  -4 4349.40   73.86   1
   4  -1  -3    0.00    1.00   1
   4  -1  -2 1142.44   23.66   1
   4  -1  -1   54.32    5.01   1
   4  -1   0  114.70    8.57   1
   4  -1   1 1197.16   31.14   1
   4  -1   2 1206.17   31.26   1
   4  -1   3 1961.60   46.06   1
   4  -1   4  392.83   17.44   1
   4  -1   5 5981.48  126.84   1
   4  -1   6  172.92   19.46   1
   4  -1   7 2122.44   75.55   1
   4  -1   8  522.12   33.36   1
   4  -1  10   32.04   18.11   1
   4  -1  11  419.43   37.68   1
   4   0 -15   39.44   23.86   1
   4   0 -14  -11.29   20.90   1
   4   0 -13   11.02   12.88   1
   4   0 -12 1176.49   41.85   1
   4   0 -11   96.04    8.82   1
   4   0 -10    0.90    5.41   1
   4   0  -9  256.64    9.61   1
   4   0  -8  497.29   12.93   1
   4   0  -7  329.06   13.06   1
   4   0  -6   64.16    7.69   1
   4   0  -5 4432.90   90.55   1
   4   0  -438302.41  598.87   1
   4   0  -3 5875.22   87.38   1
   4   0  -2  650.76   16.33   1
   4   0  -1 1497.69   27.86   1
   4   0   0  615.04   15.38   1
   4   0   119376.64  359.14   1
   4   0   2   22.94    5.46   1
   4   0   3 2156.67   49.23   1
   4   0   4  639.08   21.24   1
   4   0   5   10.63    6.39   1
   4   0   6  791.86   26.45   1
   4   0   7   35.16   10.08   1
   4   0   8  308.35   28.45   1
   4   0   9   33.64   11.83   1
   4   0  10  134.79   17.88   1
   4   1 -15   76.56   26.77   1
   4   1 -14  106.30   28.25   1
   4   1 -13   17.64   21.50   1
   4   1 -12   76.39   16.08   1
   4   1 -11  218.45   19.21   1
   4   1 -10  240.25   14.88   1
   4   1  -9   36.72   10.30   1
   4   1  -8   72.08    9.51   1
   4   1  -7 1526.46   34.38   1
   4   1  -6 4873.44  100.53   1
   4   1  -5 1933.36   44.85   1
   4   1  -4  576.48   14.89   1
   4   1  -3 2411.79   39.29   1
   4   1  -2   72.59    5.28   1
   4   1  -1  277.56    8.00   1
   4   1   0 1002.99   22.80   1
   4   1   1  189.34    9.08   1
   4   1   2 5975.29  117.50   1
   4   1   3   53.44    5.56   1
   4   1   4  283.59   11.79   1
   4   1   5 1608.81   39.31   1
   4   1   6  349.69   15.33   1
   4   1   7  832.90   21.36   1
   4   1   8 1597.60   45.57   1
   4   1   9   -2.99    4.81   1
   4   1  10   61.31    7.05   1
   4   1  11   18.66   13.31   1
   4   2 -14   30.25   30.58   1
   4   2 -13  -27.25   17.54   1
   4   2 -12  200.51   26.62   1
   4   2 -11   -3.31   20.53   1
   4   2 -10  125.66   22.20   1
   4   2  -9   65.45   10.19   1
   4   2  -8  565.01   24.72   1
   4   2  -7  287.64   13.57   1
   4   2  -6    1.00    6.40   1
   4   2  -5  530.84   18.89   1
   4   2  -4   17.81    5.32   1
   4   2  -3 4249.74   67.80   1
   4   2  -2   63.36    5.41   1
   4   2  -1  786.80   16.27   1
   4   2   0   65.12    5.33   1
   4   2   1 3984.13   70.69   1
   4   2   2   13.99    3.29   1
   4   2   3 2212.76   47.98   1
   4   2   4  464.83   24.58   1
   4   2   5    4.41   15.04   1
   4   2   6  925.38   44.41   1
   4   2   7  267.65   25.85   1
   4   3 -14   10.69   25.57   1
   4   3 -13  -14.36   26.83   1
   4   3 -12    3.61   16.91   1
   4   3 -11  258.57   27.01   1
   4   3 -10  482.68   32.95   1
   4   3  -9  405.62   27.79   1
   4   3  -8  852.64   33.29   1
   4   3  -7  299.64   18.00   1
   4   3  -6   33.87   10.83   1
   4   3  -5  491.95   26.62   1
   4   3  -4   83.72   10.61   1
   4   3  -3  318.62   13.92   1
   4   3  -2  147.14    9.70   1
   4   3  -1  355.70   12.82   1
   4   3   0   17.22    6.14   1
   4   3   1 2651.22   52.52   1
   4   3   2   19.18    7.62   1
   4   3   3 4264.09   91.42   1
   4   3   4  112.57   11.67   1
   4   3   5   -1.80    8.60   1
   4   3   6   30.25   10.89   1
   4   3   7  193.49   19.20   1
   4   3   8  622.00   44.89   1
   4   3   9  131.33   23.61   1
   4   3  10   79.21   21.54   1
   4   3  11   81.54   23.84   1
   4   4 -13   -5.52   30.27   1
   4   4 -12   67.57   24.99   1
   4   4 -11   -5.29   18.49   1
   4   4 -10   24.40   15.41   1
   4   4  -9   25.81   14.33   1
   4   4  -8  215.80   20.57   1
   4   4  -7  356.08   25.66   1
   4   4  -6   78.68   13.48   1
   4   4  -5   13.62    8.49   1
   4   4  -4 1343.96   39.59   1
   4   4  -3 1773.25   40.43   1
   4   4  -2   -4.20    6.68   1
   4   4  -1  427.25   15.30   1
   4   4   0  351.94   15.01   1
   4   4   1    3.31    7.32   1
   4   4   2 1504.66   35.69   1
   4   4   3 1419.78   41.45   1
   4   4   4   14.36   10.76   1
   4   4   5  808.26   32.98   1
   4   4   6    2.99    9.27   1
   4   4   7  274.23   30.80   1
   4   4   8    5.11   17.49   1
   4   4   9  115.56   32.68   1
   4   5 -11    2.89   20.88   1
   4   5 -10   34.93   22.81   1
   4   5  -9  175.30   25.69   1
   4   5  -8   12.32   15.02   1
   4   5  -7   59.29   18.33   1
   4   5  -6  143.28   17.00   1
   4   5  -5    9.80   10.77   1
   4   5  -4   41.09   15.64   1
   4   5  -3   54.32   12.68   1
   4   5  -2   10.11    8.40   1
   4   5  -1   15.13    9.10   1
   4   5   0  957.90   27.85   1
   4   5   1  637.06   22.21   1
   4   5   2 1431.87   36.33   1
   4   5   3  161.29   13.21   1
   4   5   4   32.15   12.47   1
   4   5   5  116.21   17.03   1
   4   5   6   -2.19   18.17   1
   4   5   7  -24.80   24.20   1
   4   5   8  183.87   35.53   1
   4   6 -10   90.82   24.40   1
   4   6  -9    9.42   18.60   1
   4   6  -8  138.30   24.46   1
   4   6  -7   78.15   20.69   1
   4   6  -6   79.57   19.98   1
   4   6  -5   20.43   13.20   1
   4   6  -4   49.98   12.73   1
   4   6  -3   94.67   12.45   1
   4   6  -2   16.56   10.42   1
   4   6  -1  194.04   15.32   1
   4   6   0  591.95   23.36   1
   4   6   1  232.26   15.54   1
   4   6   2  235.62   17.81   1
   4   6   3  100.40   13.23   1
   4   6   4   13.76   11.35   1
   4   6   5   83.17   18.97   1
   4   6   6   16.00   31.92   1
   4   7  -7   11.29   16.87   1
   4   7  -6   50.27   20.28   1
   4   7  -5    0.59   17.69   1
   4   7  -4   15.37   17.01   1
   4   7  -3  528.08   30.79   1
   4   7  -2   35.52   15.26   1
   4   7  -1   70.56   15.29   1
   4   7   0   93.70   17.42   1
   4   7   1  -14.67   16.85   1
   4   7   2  -15.21   16.30   1
   4   7   3   22.37   17.22   1
   5  -9  -5   -4.00   21.28   1
   5  -9  -4  -24.80   29.08   1
   5  -9  -3  102.01   27.47   1
   5  -9  -2   86.86   28.15   1
   5  -9  -1   37.82   24.23   1
   5  -9   0   -0.20   20.63   1
   5  -9   1   10.63   28.82   1
   5  -9   2  565.96   63.28   1
   5  -9   3   88.36   49.82   1
   5  -8  -8  113.21   27.03   1
   5  -8  -7  -12.60   26.20   1
   5  -8  -6   25.70   25.55   1
   5  -8  -5    3.31   19.95   1
   5  -8  -4  -31.70   18.35   1
   5  -8  -3   18.49   19.95   1
   5  -8  -2  419.43   36.45   1
   5  -8  -1   -4.00   18.48   1
   5  -8   0   78.32   23.19   1
   5  -8   1   40.96   37.63   1
   5  -8   2 1298.88   88.66   1
   5  -8   3  104.86   35.23   1
   5  -8   4  116.42   48.99   1
   5  -8   5   30.80   32.63   1
   5  -8   6    8.53   46.08   1
   5  -7 -10   14.21   19.23   1
   5  -7  -9  598.78   40.62   1
   5  -7  -8   11.90   16.84   1
   5  -7  -7   45.02   18.25   1
   5  -7  -6   17.22   16.93   1
   5  -7  -5   57.76   18.54   1
   5  -7  -4  -34.46   15.73   1
   5  -7  -3   15.92    8.30   1
   5  -7  -2   59.75   11.13   1
   5  -7  -1 5704.78  110.27   1
   5  -7   0   18.23   10.25   1
   5  -7   1    9.42   12.71   1
   5  -7   2   27.04   17.78   1
   5  -7   3   84.27   18.54   1
   5  -7   4    7.51   22.80   1
   5  -7   5  285.27   43.24   1
   5  -7   6   36.84   30.84   1
   5  -7   7    6.40   31.12   1
   5  -6 -11   30.58   20.24   1
   5  -6 -10   50.55   22.04   1
   5  -6  -9  332.33   19.32   1
   5  -6  -8   22.18    9.23   1
   5  -6  -7   -4.41    6.59   1
   5  -6  -6  383.77   11.75   1
   5  -6  -5    9.99    5.50   1
   5  -6  -4 1357.19   24.31   1
   5  -6  -3 1790.98   27.08   1
   5  -6  -2   25.40    6.75   1
   5  -6  -1 3550.97   61.97   1
   5  -6   0   -2.40    7.72   1
   5  -6   1  331.60   17.85   1
   5  -6   2  183.33   17.06   1
   5  -6   3   62.41   14.85   1
   5  -6   4    1.69   12.56   1
   5  -6   5 1500.79   50.36   1
   5  -6   6    3.39   16.96   1
   5  -5 -13   98.01   19.80   1
   5  -5 -12  114.28   17.53   1
   5  -5 -11   -1.99   12.07   1
   5  -5 -10  118.16   11.96   1
   5  -5  -9   20.34    8.84   1
   5  -5  -8  305.90   14.69   1
   5  -5  -7   34.81    6.73   1
   5  -5  -6 1303.21   25.99   1
   5  -5  -5  461.82   13.75   1
   5  -5  -4   88.92    6.98   1
   5  -5  -3 1025.92   19.22   1
   5  -5  -2  354.57   13.18   1
   5  -5  -1   33.41    8.21   1
   5  -5   0 1417.52   38.40   1
   5  -5   1   64.80   10.95   1
   5  -5   2   16.00    9.20   1
   5  -5   3  136.89   15.44   1
   5  -5   4   -8.12   13.62   1
   5  -5   5  635.04   29.74   1
   5  -5   6   29.70   16.24   1
   5  -4 -13   -6.10   15.51   1
   5  -4 -12   78.68   15.08   1
   5  -4 -11   63.36   11.78   1
   5  -4 -10   71.91   11.53   1
   5  -4  -9  115.99   10.34   1
   5  -4  -8   19.54    8.13   1
   5  -4  -7 2208.06   44.17   1
   5  -4  -6 1241.15   22.55   1
   5  -4  -5  214.62    9.08   1
   5  -4  -4   92.35    6.53   1
   5  -4  -3 1517.88   24.93   1
   5  -4  -2 1850.72   32.70   1
   5  -4  -1  680.69   20.87   1
   5  -4   0 1966.04   48.77   1
   5  -4   1   -7.18    8.79   1
   5  -4   2   95.06   12.67   1
   5  -4   3   25.10   10.32   1
   5  -4   4  130.64   15.54   1
   5  -4   5 1404.75   44.23   1
   5  -4   6 1036.84   39.93   1
   5  -3 -14  169.52   25.00   1
   5  -3 -13  -26.73   16.96   1
   5  -3 -12   11.70   10.81   1
   5  -3 -11  292.07   16.06   1
   5  -3 -10   28.73    9.11   1
   5  -3  -9   26.01    7.96   1
   5  -3  -8  650.25   19.38   1
   5  -3  -7  826.56   21.27   1
   5  -3  -6  504.90   12.58   1
   5  -3  -5  602.70   13.75   1
   5  -3  -4  315.77    9.60   1
   5  -3  -3  306.95   10.86   1
   5  -3  -2  844.48   18.60   1
   5  -3  -1 8264.63  138.18   1
   5  -3   0   84.09   11.37   1
   5  -3   1 2213.70   53.64   1
   5  -3   2   24.40    8.60   1
   5  -3   3  898.80   29.98   1
   5  -3   4  643.13   24.85   1
   5  -3   5  126.11   15.72   1
   5  -3   6  399.60   23.99   1
   5  -3   7 1464.59   77.31   1
   5  -2 -14    2.50   16.50   1
   5  -2 -13   51.84   17.71   1
   5  -2 -12  109.62   15.91   1
   5  -2 -11   18.49    8.86   1
   5  -2 -10  385.34   15.70   1
   5  -2  -9   42.38    7.81   1
   5  -2  -8 1667.09   35.11   1
   5  -2  -7    4.80    5.39   1
   5  -2  -6  354.57   13.18   1
   5  -2  -5   95.06    5.85   1
   5  -2  -4  145.20    9.40   1
   5  -2  -3  109.41    8.37   1
   5  -2  -2 3729.54   59.85   1
   5  -2  -1 8665.75  130.33   1
   5  -2   0 5345.07  111.13   1
   5  -2   1  798.63   26.56   1
   5  -2   2  163.33   13.04   1
   5  -2   3  256.00   15.68   1
   5  -2   4 1184.74   36.49   1
   5  -2   5  815.10   30.26   1
   5  -2   6   60.53   12.91   1
   5  -2   7 1025.28   56.36   1
   5  -2   8 1012.51   59.82   1
   5  -1 -14   -9.49   16.51   1
   5  -1 -13  184.96   21.49   1
   5  -1 -12   32.26   15.56   1
   5  -1 -11   60.06    9.14   1
   5  -1 -10  277.22   12.65   1
   5  -1  -9   41.86    5.95   1
   5  -1  -8  469.16   14.73   1
   5  -1  -7   46.65    9.56   1
   5  -1  -6    4.88    8.57   1
   5  -1  -5 4098.56   75.54   1
   5  -1  -4  450.29   14.85   1
   5  -1  -3 2019.60   40.45   1
   5  -1  -2 2298.24   40.27   1
   5  -1  -1  901.80   19.82   1
   5  -1   0 3201.30   71.29   1
   5  -1   1 2295.37   54.62   1
   5  -1   2   73.96    9.80   1
   5  -1   3 1015.70   30.60   1
   5  -1   4 6065.29  130.84   1
   5  -1   5 4282.39   98.16   1
   5  -1   6   29.59   10.44   1
   5  -1   7  707.56   42.56   1
   5  -1   8  334.89   28.55   1
   5  -1   9   29.48   15.53   1
   5  -1  10    3.39   13.76   1
   5  -1  11  124.99   30.86   1
   5   0 -14   38.94   18.60   1
   5   0 -13  337.46   26.82   1
   5   0 -12   20.43   14.83   1
   5   0 -11   36.24   13.85   1
   5   0 -10    9.92   10.71   1
   5   0  -9    4.71    8.59   1
   5   0  -8  115.35   10.95   1
   5   0  -715497.76  303.76   1
   5   0  -6 1137.04   31.70   1
   5   0  -5  244.61   12.20   1
   5   0  -4  729.54   16.75   1
   5   0  -3 1177.86   23.34   1
   5   0  -2  268.96   11.81   1
   5   0  -1   10.63    5.74   1
   5   0   0   71.74    8.64   1
   5   0   112640.50  249.59   1
   5   0   2 1446.28   37.27   1
   5   0   3 3733.21   83.10   1
   5   0   4 1537.42   41.56   1
   5   0   5  -15.13    7.62   1
   5   0   6  478.30   22.31   1
   5   0   7  508.95   32.94   1
   5   0   8  157.00   18.54   1
   5   0   9  116.21   12.50   1
   5   0  10    2.79   19.57   1
   5   1 -14   65.93   29.56   1
   5   1 -13   13.76   14.77   1
   5   1 -12   19.36   15.66   1
   5   1 -11   85.93   14.28   1
   5   1 -10  216.97   18.56   1
   5   1  -9   70.56   10.42   1
   5   1  -8 1466.12   36.76   1
   5   1  -710078.15  210.82   1
   5   1  -6   -5.62    8.39   1
   5   1  -5   10.50    6.80   1
   5   1  -4    3.39    4.60   1
   5   1  -3  616.53   15.89   1
   5   1  -2 1487.64   28.54   1
   5   1  -1   29.05    4.85   1
   5   1   0 3953.89   74.20   1
   5   1   1 3717.34   79.26   1
   5   1   2  987.22   27.02   1
   5   1   3 1553.15   38.62   1
   5   1   4    7.08    5.00   1
   5   1   5  320.41   14.32   1
   5   1   6   15.76    5.95   1
   5   1   7   68.72    6.13   1
   5   1   8  209.38   10.13   1
   5   1   9  191.82   15.79   1
   5   2 -13   13.40   24.67   1
   5   2 -12   30.14   25.36   1
   5   2 -11   -4.08   22.75   1
   5   2 -10 1145.82   41.30   1
   5   2  -9  220.82   17.83   1
   5   2  -8  644.14   22.84   1
   5   2  -7   89.68   10.42   1
   5   2  -6  462.68   20.65   1
   5   2  -5  714.49   22.45   1
   5   2  -4  274.23   11.26   1
   5   2  -3  175.30    9.00   1
   5   2  -2  335.99   11.36   1
   5   2  -1 1946.57   33.53   1
   5   2   0 4067.89   67.61   1
   5   2   1 1682.64   35.28   1
   5   2   2    2.99    3.49   1
   5   2   3   18.92    3.83   1
   5   2   4 3425.76  111.21   1
   5   2   5    5.71   19.93   1
   5   3 -13   21.07   22.49   1
   5   3 -12   63.36   25.15   1
   5   3 -11  120.12   28.06   1
   5   3 -10    9.18   22.18   1
   5   3  -9   55.50   18.62   1
   5   3  -8  203.92   23.13   1
   5   3  -7  801.46   37.37   1
   5   3  -6  322.20   19.39   1
   5   3  -5   93.90    9.88   1
   5   3  -4   12.60    6.89   1
   5   3  -3    6.81    5.69   1
   5   3  -2   15.13    5.68   1
   5   3  -1   26.11    7.97   1
   5   3   0   80.28   10.04   1
   5   3   1  200.51   14.16   1
   5   3   2   15.37    9.49   1
   5   3   3 1500.01   45.70   1
   5   3   4  667.19   29.45   1
   5   3   5  167.44   22.77   1
   5   3   6  165.89   22.67   1
   5   3   7   35.16   21.94   1
   5   3   8   25.91   17.71   1
   5   3   9   36.24   21.07   1
   5   4 -12  -41.09   24.36   1
   5   4 -11   -9.49   20.20   1
   5   4 -10  153.26   28.72   1
   5   4  -9   14.67   22.60   1
   5   4  -8    6.10   16.60   1
   5   4  -7 1692.50   62.53   1
   5   4  -6  370.95   26.19   1
   5   4  -5  558.38   34.97   1
   5   4  -4   16.97   16.07   1
   5   4  -3  453.26   22.14   1
   5   4  -2   42.25    9.36   1
   5   4  -1   29.16   10.04   1
   5   4   0 1906.20   48.03   1
   5   4   1 2650.19   59.72   1
   5   4   2  798.63   26.56   1
   5   4   3  373.65   23.58   1
   5   4   4  231.04   25.23   1
   5   4   5   49.98   23.90   1
   5   4   6   50.55   25.45   1
   5   4   7  256.32   39.06   1
   5   4   8  133.40   30.49   1
   5   5 -10  156.00   28.23   1
   5   5  -9  254.40   29.67   1
   5   5  -8  367.87   30.69   1
   5   5  -7  158.51   20.65   1
   5   5  -6  206.50   20.98   1
   5   5  -5  106.92   20.89   1
   5   5  -4  460.96   43.37   1
   5   5  -3   60.84   11.70   1
   5   5  -2   50.55   13.65   1
   5   5  -1   81.00   13.32   1
   5   5   0  443.52   21.48   1
   5   5   1 1143.79   35.17   1
   5   5   2  432.22   24.95   1
   5   5   3   -3.10   14.19   1
   5   5   4  176.62   22.59   1
   5   5   5   64.96   31.27   1
   5   5   6  146.89   31.27   1
   5   6  -8   45.43   20.35   1
   5   6  -7    6.20   15.39   1
   5   6  -6   -1.90   19.93   1
   5   6  -5   -4.71   13.19   1
   5   6  -4  185.78   22.63   1
   5   6  -3  193.77   32.85   1
   5   6  -2   65.29   18.91   1
   5   6  -1   25.20   15.56   1
   5   6   0   40.45   19.46   1
   5   6   1   20.34   17.95   1
   5   6   2  -19.10   19.58   1
   5   6   3   -5.20   15.78   1
   5   6   4   83.36   24.10   1
   6  -9  -2  -10.30   29.21   1
   6  -9  -1   43.16   44.02   1
   6  -9   0   48.86   49.77   1
   6  -8  -7   39.44   22.23   1
   6  -8  -6  -23.23   23.14   1
   6  -8  -5    4.20   27.72   1
   6  -8  -4   11.09   22.91   1
   6  -8  -3  162.82   27.82   1
   6  -8  -2   62.09   23.32   1
   6  -8  -1  -14.06   25.50   1
   6  -8   0   -2.89   26.04   1
   6  -8   1   26.42   28.89   1
   6  -8   2    8.41   26.74   1
   6  -8   3   36.00   42.36   1
   6  -8   4  -18.23   31.43   1
   6  -7  -9   64.64   23.96   1
   6  -7  -8   -4.20   23.70   1
   6  -7  -7   66.75   18.95   1
   6  -7  -6   37.82   23.49   1
   6  -7  -5   54.02   17.93   1
   6  -7  -4  789.05   34.83   1
   6  -7  -3  113.85   13.87   1
   6  -7  -2  125.89   13.91   1
   6  -7  -1    6.30   13.50   1
   6  -7   0  -26.32   13.95   1
   6  -7   1   32.26   18.63   1
   6  -7   2  128.60   41.50   1
   6  -7   3   95.84   30.54   1
   6  -7   4  459.67   59.17   1
   6  -7   5   34.46   42.62   1
   6  -7   6  103.43   51.46   1
   6  -7   7  145.20   43.38   1
   6  -6 -11   59.91   27.55   1
   6  -6 -10    3.39   16.27   1
   6  -6  -9    9.92   14.81   1
   6  -6  -8  -17.64    9.83   1
   6  -6  -7   23.43   11.91   1
   6  -6  -6    0.20    9.26   1
   6  -6  -5   -8.12    8.04   1
   6  -6  -4 4435.56   71.93   1
   6  -6  -3 1959.83   38.07   1
   6  -6  -2 1925.45   41.25   1
   6  -6  -1   72.08   10.36   1
   6  -6   0    8.82   10.51   1
   6  -6   1   -5.90   14.00   1
   6  -6   2   18.92   14.44   1
   6  -6   3   43.56   15.97   1
   6  -6   4 2013.32   63.72   1
   6  -6   5   57.76   25.69   1
   6  -6   6   35.16   39.26   1
   6  -6   7   19.54   42.87   1
   6  -6   8   77.44   51.22   1
   6  -5 -12  105.88   17.49   1
   6  -5 -11   33.41   13.76   1
   6  -5 -10    0.10   11.94   1
   6  -5  -9   37.95   10.23   1
   6  -5  -8  158.76   11.59   1
   6  -5  -7  465.26   16.82   1
   6  -5  -6   27.46    7.55   1
   6  -5  -5  587.09   15.51   1
   6  -5  -4  751.31   17.54   1
   6  -5  -3  453.26   17.03   1
   6  -5  -2   68.56   11.92   1
   6  -5  -1  293.78   16.45   1
   6  -5   0  269.62   19.70   1
   6  -5   1  166.67   15.75   1
   6  -5   2  245.86   20.38   1
   6  -5   3 1410.75   48.08   1
   6  -5   4   10.69   15.70   1
   6  -5   5  131.10   21.30   1
   6  -5   6  -32.26   22.95   1
   6  -5   7   53.14   28.14   1
   6  -5   8   27.25   40.92   1
   6  -5   9   38.32   45.06   1
   6  -4 -13   24.30   20.90   1
   6  -4 -12   32.15   16.67   1
   6  -4 -11    1.90   11.21   1
   6  -4 -10    3.39   10.67   1
   6  -4  -9   80.46   11.48   1
   6  -4  -8   62.25    8.99   1
   6  -4  -7  983.45   21.32   1
   6  -4  -6   17.31    6.41   1
   6  -4  -5   27.56    5.88   1
   6  -4  -4   47.06    7.27   1
   6  -4  -3  245.55   10.97   1
   6  -4  -2   18.66    8.47   1
   6  -4  -1  117.51   10.84   1
   6  -4   0  457.53   21.82   1
   6  -4   1  209.38   16.79   1
   6  -4   2   15.37   12.62   1
   6  -4   3  964.72   36.65   1
   6  -4   4  410.06   25.92   1
   6  -4   5   35.64   21.01   1
   6  -4   6   37.95   29.08   1
   6  -4   7  917.48   65.43   1
   6  -4   8   19.80   32.93   1
   6  -4   9   36.00   38.04   1
   6  -3 -13   34.57   18.35   1
   6  -3 -12   13.91   16.78   1
   6  -3 -11   54.02   17.64   1
   6  -3 -10   34.93   10.52   1
   6  -3  -9    4.20    8.90   1
   6  -3  -8 2160.39   46.48   1
   6  -3  -7   62.73    8.71   1
   6  -3  -6  270.60   10.20   1
   6  -3  -5  355.70   12.45   1
   6  -3  -4 2497.00   50.97   1
   6  -3  -3  948.64   22.79   1
   6  -3  -2  301.02   12.15   1
   6  -3  -1  759.00   23.69   1
   6  -3   0  374.81   20.13   1
   6  -3   1   44.89   11.79   1
   6  -3   2  331.60   20.03   1
   6  -3   3   33.76   11.39   1
   6  -3   4 3182.09   80.10   1
   6  -3   5 1522.56   78.04   1
   6  -3   6  867.89   56.56   1
   6  -3   7  109.20   31.14   1
   6  -3   8   16.56   20.76   1
   6  -3   9  -13.32   29.42   1
   6  -3  10   92.93   37.79   1
   6  -2 -13   95.65   21.12   1
   6  -2 -12   60.84   17.32   1
   6  -2 -11   -6.40   12.19   1
   6  -2 -10   24.60    7.54   1
   6  -2  -9  136.42   10.51   1
   6  -2  -8   70.56   10.42   1
   6  -2  -7 1935.12   47.51   1
   6  -2  -6  448.59   17.79   1
   6  -2  -5  109.41    6.90   1
   6  -2  -4 6822.76  122.25   1
   6  -2  -3   84.64    8.28   1
   6  -2  -2  272.25   11.88   1
   6  -2  -1  438.90   17.18   1
   6  -2   0 1237.63   36.59   1
   6  -2   1   12.39   10.21   1
   6  -2   2  256.64   16.98   1
   6  -2   3  550.84   24.88   1
   6  -2   412492.53  259.31   1
   6  -2   5  123.88   22.48   1
   6  -2   6  470.46   38.17   1
   6  -2   7  146.41   23.96   1
   6  -2   8  249.32   30.32   1
   6  -2   9  -23.33   23.28   1
   6  -2  10  124.99   34.88   1
   6  -1 -13   25.10   15.83   1
   6  -1 -12  184.69   22.29   1
   6  -1 -11   76.56   17.85   1
   6  -1 -10   94.87   14.61   1
   6  -1  -9   -1.99    8.49   1
   6  -1  -8    9.12   10.33   1
   6  -1  -7 7846.42  147.04   1
   6  -1  -6  462.68   18.07   1
   6  -1  -5  157.00   11.28   1
   6  -1  -4  446.48   16.90   1
   6  -1  -3  888.64   23.85   1
   6  -1  -2   15.76    6.27   1
   6  -1  -1 1114.89   28.72   1
   6  -1   0  197.68   12.94   1
   6  -1   1   58.83   10.43   1
   6  -1   2  235.01   15.64   1
   6  -1   3 1990.05   54.42   1
   6  -1   4   64.16   11.85   1
   6  -1   5    7.02   14.31   1
   6  -1   6  134.10   21.77   1
   6  -1   7   87.24   20.17   1
   6  -1   8  149.82   24.24   1
   6  -1   9   51.84   21.74   1
   6   0 -13    8.41   19.60   1
   6   0 -12    3.50   15.90   1
   6   0 -11  276.22   21.61   1
   6   0 -10   64.32   13.47   1
   6   0  -9   24.70   10.04   1
   6   0  -8   24.01    9.02   1
   6   0  -7  315.77   16.35   1
   6   0  -6  216.38   12.65   1
   6   0  -5   58.06    5.03   1
   6   0  -4   51.27    5.87   1
   6   0  -3  454.54   13.64   1
   6   0  -2  243.67   11.24   1
   6   0  -1 4606.34   80.09   1
   6   0   0  214.04   12.29   1
   6   0   1  294.12   14.75   1
   6   0   2   46.92    9.04   1
   6   0   3   46.65    9.29   1
   6   0   4 1134.34   51.19   1
   6   0   5  205.35   17.20   1
   6   0   6    6.92   11.41   1
   6   0   7  104.86   17.41   1
   6   0   8    1.39   12.18   1
   6   1 -13    1.10   20.22   1
   6   1 -12   92.16   18.43   1
   6   1 -11   32.15   16.78   1
   6   1 -10  761.21   34.21   1
   6   1  -9   82.26   13.97   1
   6   1  -8  703.84   26.00   1
   6   1  -7 1145.82   37.91   1
   6   1  -6   35.64   10.03   1
   6   1  -5   29.38    5.85   1
   6   1  -4  512.57   15.85   1
   6   1  -3  102.82    7.50   1
   6   1  -2 1420.54   28.64   1
   6   1  -1  469.16   13.43   1
   6   1   0   70.56    7.73   1
   6   1   1  514.84   19.97   1
   6   1   2  380.25   15.99   1
   6   1   3   16.00    6.56   1
   6   1   4  825.99   32.76   1
   6   1   5   24.90    6.59   1
   6   1   6  144.24   11.05   1
   6   2 -12   97.02   32.51   1
   6   2 -11   95.26   21.67   1
   6   2 -10  501.76   29.57   1
   6   2  -9   24.30   13.11   1
   6   2  -8  -19.36   12.67   1
   6   2  -7  215.80   18.22   1
   6   2  -6  101.40   12.89   1
   6   2  -5  355.32   19.23   1
   6   2  -4    2.89    5.47   1
   6   2  -3 1550.78   34.65   1
   6   2  -2   16.89    6.33   1
   6   2  -1  394.42   14.70   1
   6   2   0  188.51    9.89   1
   6   2   1  345.59   12.27   1
   6   2   2   65.29    6.95   1
   6   2   3    3.39    3.97   1
   6   2   4 1048.46   34.97   1
   6   3 -11   -4.28   23.35   1
   6   3 -10   25.20   23.29   1
   6   3  -9  -28.09   18.66   1
   6   3  -8   -5.11   21.70   1
   6   3  -7  293.44   26.04   1
   6   3  -6  152.03   18.49   1
   6   3  -5   22.66   12.66   1
   6   3  -4   45.97    9.76   1
   6   3  -3  685.39   24.61   1
   6   3  -2   58.68    9.04   1
   6   3  -1  249.64   12.64   1
   6   3   0    7.08   14.79   1
   6   3   1  360.24   24.29   1
   6   3   2  412.50   25.59   1
   6   3   3   59.14   22.61   1
   6   3   4   29.16   15.66   1
   6   3   5  297.56   36.57   1
   6   3   6  -29.38   23.52   1
   6   3   7   61.31   23.65   1
   6   4 -10   26.63   23.94   1
   6   4  -9   40.07   20.64   1
   6   4  -8   47.47   18.33   1
   6   4  -7   23.14   23.38   1
   6   4  -6   45.02   31.27   1
   6   4  -5   21.34   22.27   1
   6   4  -4   12.11   15.73   1
   6   4  -3   68.56   18.05   1
   6   4  -2  263.74   22.41   1
   6   4  -1  117.51   18.43   1
   6   4   0  484.88   29.07   1
   6   4   1  203.06   23.09   1
   6   4   2   22.09   20.12   1
   6   4   3   51.98   16.15   1
   6   4   4    9.30   18.48   1
   6   4   5   15.52   27.82   1
   6   4   6   39.69   31.50   1
   6   5  -8   38.81   20.56   1
   6   5  -7  -11.83   16.92   1
   6   5  -6   21.81   16.81   1
   6   5  -5    3.69   21.54   1
   6   5  -4  -13.99   30.37   1
   6   5  -3  174.77   24.59   1
   6   5  -2  895.21   49.67   1
   6   5  -1   24.50   21.19   1
   6   5   0   50.27   21.55   1
   6   5   1   81.36   19.84   1
   6   5   2  -11.09   21.38   1
   6   5   3   20.98   17.86   1
   6   6  -3  334.52   46.09   1
   6   6  -2   37.45   21.91   1
   6   6  -1  -28.62   31.46   1
   7  -8  -5   -1.80   31.76   1
   7  -8  -4  405.62   37.06   1
   7  -8  -3  -26.83   44.96   1
   7  -8  -2   45.29   29.34   1
   7  -8  -1   47.47   31.97   1
   7  -8   0   69.56   34.69   1
   7  -8   1   80.10   35.98   1
   7  -7  -8   27.88   29.04   1
   7  -7  -7   62.25   29.04   1
   7  -7  -6  -28.94   21.09   1
   7  -7  -5   -9.18   24.06   1
   7  -7  -4   97.22   21.49   1
   7  -7  -3  674.96   55.60   1
   7  -7  -2   38.32   34.05   1
   7  -7  -1   19.27   15.45   1
   7  -7   0    7.67   20.17   1
   7  -7   1    6.40   20.90   1
   7  -7   2   88.74   42.77   1
   7  -7   3   75.52   45.71   1
   7  -7   4   83.72   36.97   1
   7  -6  -9   18.66   17.88   1
   7  -6  -8  161.54   17.29   1
   7  -6  -7   34.22   12.99   1
   7  -6  -6  525.78   27.52   1
   7  -6  -5 1004.26   40.56   1
   7  -6  -4  106.71   22.11   1
   7  -6  -3  455.40   20.91   1
   7  -6  -2   21.44   13.15   1
   7  -6  -1   92.35   15.95   1
   7  -6   0  -15.13   13.85   1
   7  -6   1   70.06   21.43   1
   7  -6   2  -22.00   20.35   1
   7  -6   3  413.72   48.41   1
   7  -6   4   37.82   39.73   1
   7  -6   5  -14.06   38.78   1
   7  -6   6   36.97   45.36   1
   7  -5 -11    3.20   18.72   1
   7  -5 -10  -27.46   16.14   1
   7  -5  -9    8.82   13.60   1
   7  -5  -8  185.23   16.60   1
   7  -5  -7  839.26   28.39   1
   7  -5  -6  245.86   15.68   1
   7  -5  -5  305.20   18.87   1
   7  -5  -4  125.22   12.31   1
   7  -5  -3    8.29   13.42   1
   7  -5  -2  324.36   20.89   1
   7  -5  -1   -7.18   11.36   1
   7  -5   0   -3.20   13.42   1
   7  -5   1  245.24   24.43   1
   7  -5   2  121.66   20.74   1
   7  -5   3  350.06   46.03   1
   7  -5   4  106.09   30.90   1
   7  -5   5   19.27   23.88   1
   7  -5   6   -0.90   26.24   1
   7  -5   7  222.61   49.83   1
   7  -4 -11   23.23   19.09   1
   7  -4 -10   63.04   20.01   1
   7  -4  -9  335.62   19.79   1
   7  -4  -8  221.12   15.46   1
   7  -4  -7  644.65   30.47   1
   7  -4  -6   23.14   15.20   1
   7  -4  -5   61.94   10.07   1
   7  -4  -4  644.65   18.28   1
   7  -4  -3  110.04    9.86   1
   7  -4  -2   14.21   10.63   1
   7  -4  -1   58.68   14.25   1
   7  -4   0   47.89   14.39   1
   7  -4   1  127.24   20.08   1
   7  -4   2    3.61   14.93   1
   7  -4   3  137.59   32.14   1
   7  -4   4  807.13   59.09   1
   7  -4   5   78.85   33.03   1
   7  -4   6   17.64   22.26   1
   7  -4   7   33.41   34.45   1
   7  -4   8   -9.49   24.27   1
   7  -3 -12   13.76   21.07   1
   7  -3 -11  120.12   19.07   1
   7  -3 -10  113.64   18.97   1
   7  -3  -9   40.45   12.08   1
   7  -3  -8   60.06   15.96   1
   7  -3  -7  289.34   17.69   1
   7  -3  -6   34.81   10.15   1
   7  -3  -5   -2.10    6.90   1
   7  -3  -4   30.36    8.49   1
   7  -3  -3  203.35   12.55   1
   7  -3  -2  435.14   20.86   1
   7  -3  -1   37.45   10.65   1
   7  -3   0  144.48   14.18   1
   7  -3   1  141.85   18.10   1
   7  -3   2   27.56   20.79   1
   7  -3   3    2.50   22.28   1
   7  -3   4  163.58   30.70   1
   7  -3   5   -3.10   15.38   1
   7  -3   6   58.83   28.53   1
   7  -3   7   -9.99   27.56   1
   7  -3   8   26.21   21.30   1
   7  -2 -12    9.61   20.34   1
   7  -2 -11  109.83   20.96   1
   7  -2 -10   79.74   15.54   1
   7  -2  -9   -6.00   13.62   1
   7  -2  -8   19.18   14.98   1
   7  -2  -7    8.29   11.69   1
   7  -2  -6  480.49   20.17   1
   7  -2  -5    2.99    5.88   1
   7  -2  -4  404.81   16.50   1
   7  -2  -3  119.90   11.39   1
   7  -2  -2   85.56   10.55   1
   7  -2  -1    0.20    7.65   1
   7  -2   0  276.56   16.96   1
   7  -2   1  981.57   42.61   1
   7  -2   2  308.00   30.54   1
   7  -2   3 1151.92   60.41   1
   7  -2   4  632.52   43.26   1
   7  -2   5   68.06   23.59   1
   7  -2   6   37.95   17.62   1
   7  -2   7   58.22   25.79   1
   7  -2   8   72.76   26.78   1
   7  -1 -12   23.43   17.13   1
   7  -1 -11   -0.40   14.44   1
   7  -1 -10   27.25   13.36   1
   7  -1  -9   55.35   12.65   1
   7  -1  -8   51.55   12.35   1
   7  -1  -7 1385.33   46.15   1
   7  -1  -6   33.41   11.44   1
   7  -1  -5    1.69    4.68   1
   7  -1  -4  357.59   12.86   1
   7  -1  -3   33.99    8.86   1
   7  -1  -2  102.41    9.92   1
   7  -1  -1    4.41    8.69   1
   7  -1   0  134.79   14.86   1
   7  -1   1 3809.36  150.60   1
   7  -1   2  502.66   31.84   1
   7  -1   3 1890.51   80.87   1
   7  -1   4  334.52   28.17   1
   7  -1   5   25.40   15.93   1
   7  -1   6   -9.61   15.50   1
   7  -1   7  -22.47   16.12   1
   7   0 -12   80.82   23.73   1
   7   0 -11  -30.47   15.35   1
   7   0 -10  379.86   26.12   1
   7   0  -9 1868.83   58.79   1
   7   0  -8  682.78   29.27   1
   7   0  -7  893.41   34.07   1
   7   0  -6    2.59   10.69   1
   7   0  -5   17.39    5.59   1
   7   0  -4   49.28    7.44   1
   7   0  -3  375.58   14.73   1
   7   0  -2  468.29   20.77   1
   7   0  -1  378.30   20.62   1
   7   0   0   45.43   12.00   1
   7   0   1  859.08   41.03   1
   7   0   2   39.31   11.41   1
   7   0   3   50.98   12.14   1
   7   0   4   52.85   12.21   1
   7   0   5  964.10   49.06   1
   7   0   6   -3.31   11.14   1
   7   1 -12   -9.61   21.39   1
   7   1 -11    3.50   18.59   1
   7   1 -10  230.43   24.59   1
   7   1  -9  485.76   28.65   1
   7   1  -8   -8.18   11.10   1
   7   1  -7   60.84   14.20   1
   7   1  -6  372.10   22.38   1
   7   1  -5   12.11    7.10   1
   7   1  -4   23.91    8.02   1
   7   1  -3 1851.58   43.89   1
   7   1  -2  -14.59    7.03   1
   7   1  -1  125.44   10.75   1
   7   1   0    4.08    6.79   1
   7   1   1   22.09    8.46   1
   7   1   2  102.41   11.94   1
   7   1   3   32.49    8.44   1
   7   1   4   48.58    7.95   1
   7   2 -11  -27.35   21.65   1
   7   2 -10   45.43   17.79   1
   7   2  -9   13.40   15.88   1
   7   2  -8   12.67   15.09   1
   7   2  -7   14.36   14.25   1
   7   2  -6   98.41   15.67   1
   7   2  -5  157.00   17.54   1
   7   2  -4  174.77   13.48   1
   7   2  -3  555.07   22.15   1
   7   2  -2  137.83   12.21   1
   7   2  -1   -7.67    6.70   1
   7   2   0   10.50    6.67   1
   7   2   1  510.31   21.23   1
   7   2   2  163.07   10.98   1
   7   2   3   15.29   15.01   1
   7   2   4  120.56   27.89   1
   7   3  -9    3.31   25.26   1
   7   3  -8    6.00   22.69   1
   7   3  -7  139.00   18.63   1
   7   3  -6   72.08   15.11   1
   7   3  -5   45.97   17.09   1
   7   3  -4   42.38   10.55   1
   7   3  -3  198.81   15.23   1
   7   3  -2  236.54   16.61   1
   7   3  -1  101.00   12.06   1
   7   3   0  220.82   25.26   1
   7   3   1  261.15   28.12   1
   7   3   2   10.50   17.17   1
   7   3   3   -8.58   18.11   1
   7   3   4    5.02   19.94   1
   7   3   5   89.68   33.33   1
   7   4  -7  101.00   24.52   1
   7   4  -6  117.94   33.88   1
   7   4  -5  -18.49   36.46   1
   7   4  -4   69.56   41.70   1
   7   4  -3  107.12   25.88   1
   7   4  -2  219.63   29.34   1
   7   4  -1  133.86   26.61   1
   7   4   0   77.44   25.34   1
   7   4   1  -25.50   18.69   1
   7   4   2   68.89   26.06   1
   8  -7  -5  325.80   46.93   1
   8  -7  -4   45.97   31.32   1
   8  -7  -3   79.03   46.76   1
   8  -7  -2   28.84   42.64   1
   8  -7  -1    9.92   39.06   1
   8  -7   0 -113.21   38.30   1
   8  -7   1  -51.84   22.90   1
   8  -6  -7   29.81   19.00   1
   8  -6  -6 1591.21   70.21   1
   8  -6  -5    1.90   19.82   1
   8  -6  -4    4.71   23.91   1
   8  -6  -3   16.08   25.26   1
   8  -6  -2   72.08   20.55   1
   8  -6  -1   16.16   20.18   1
   8  -6   0  202.21   30.43   1
   8  -6   1  -20.70   19.84   1
   8  -6   2  152.52   39.27   1
   8  -6   3   15.68   40.15   1
   8  -5  -9    6.00   17.00   1
   8  -5  -8   15.92   16.44   1
   8  -5  -7  391.64   34.43   1
   8  -5  -6   30.91   17.12   1
   8  -5  -5  -12.18   21.85   1
   8  -5  -4   50.69   20.08   1
   8  -5  -3  139.71   21.28   1
   8  -5  -2  -28.84   20.08   1
   8  -5  -1   69.56   24.02   1
   8  -5   0  961.62   50.24   1
   8  -5   1    4.88   16.75   1
   8  -5   2   39.06   25.75   1
   8  -5   3   16.97   35.27   1
   8  -5   4   74.13   40.29   1
   8  -5   5  223.50   49.33   1
   8  -4 -10   12.67   20.08   1
   8  -4  -9   -5.71   15.92   1
   8  -4  -8   11.22   22.24   1
   8  -4  -7   60.37   19.42   1
   8  -4  -6  240.56   27.61   1
   8  -4  -5    3.50   20.31   1
   8  -4  -4   30.80   15.32   1
   8  -4  -3   84.46   22.24   1
   8  -4  -2  299.98   29.10   1
   8  -4  -1  107.54   18.04   1
   8  -4   0   70.39   18.63   1
   8  -4   1   40.20   21.18   1
   8  -4   2    0.10   27.72   1
   8  -4   3   49.00   23.24   1
   8  -4   4  241.80   42.92   1
   8  -4   5  320.41   49.40   1
   8  -3 -10   -1.00   16.00   1
   8  -3  -9   45.97   15.87   1
   8  -3  -8  -13.10   20.49   1
   8  -3  -7   27.46   18.13   1
   8  -3  -6  816.82   41.73   1
   8  -3  -5  341.88   28.47   1
   8  -3  -4  525.33   33.46   1
   8  -3  -3   16.48   14.21   1
   8  -3  -2  644.65   34.53   1
   8  -3  -1  312.94   27.24   1
   8  -3   0  471.32   31.26   1
   8  -3   1  404.01   38.99   1
   8  -3   2  334.16   35.46   1
   8  -3   3  432.64   41.60   1
   8  -3   4  430.56   41.50   1
   8  -3   5   50.84   29.23   1
   8  -3   6   47.75   24.46   1
   8  -2 -11   -9.00   27.48   1
   8  -2 -10   87.61   23.03   1
   8  -2  -9   39.44   16.96   1
   8  -2  -8   90.82   22.30   1
   8  -2  -7  171.87   19.93   1
   8  -2  -6  231.04   17.94   1
   8  -2  -5   92.74   15.79   1
   8  -2  -4  123.43   14.89   1
   8  -2  -3  338.93   24.30   1
   8  -2  -2  183.06   20.30   1
   8  -2  -1  197.40   22.48   1
   8  -2   0 1052.35   46.71   1
   8  -2   1   14.52   19.89   1
   8  -2   2 2363.90  112.80   1
   8  -2   3  201.64   28.68   1
   8  -2   4   69.06   18.78   1
   8  -2   5   84.46   21.69   1
   8  -2   6   22.75   17.08   1
   8  -1 -11  119.68   28.23   1
   8  -1 -10   27.98   19.68   1
   8  -1  -9  317.91   27.46   1
   8  -1  -8   27.25   14.30   1
   8  -1  -7   -2.19   12.17   1
   8  -1  -6   -2.89   11.97   1
   8  -1  -5    5.52   13.11   1
   8  -1  -4  -18.58   11.81   1
   8  -1  -3  952.34   36.41   1
   8  -1  -2  432.64   25.38   1
   8  -1  -1    8.01   14.21   1
   8  -1   0  660.49   32.90   1
   8  -1   1   14.82   13.32   1
   8  -1   2   25.81   17.07   1
   8  -1   3   40.20   17.75   1
   8  -1   4   95.45   20.91   1
   8  -1   5   17.31   19.72   1
   8   0 -10  164.61   24.38   1
   8   0  -9   37.95   19.34   1
   8   0  -8   23.72   15.78   1
   8   0  -7  123.21   19.76   1
   8   0  -6    6.30   11.60   1
   8   0  -5    5.29   12.88   1
   8   0  -4   -4.28   11.67   1
   8   0  -3  447.32   24.96   1
   8   0  -2 1234.82   37.95   1
   8   0  -1  207.94   19.03   1
   8   0   0   37.95   12.81   1
   8   0   1   18.32   12.07   1
   8   0   2   14.06   12.38   1
   8   0   3   35.05   12.67   1
   8   0   4   16.73   11.94   1
   8   1  -9   17.31   19.72   1
   8   1  -8   20.88   20.66   1
   8   1  -7   48.72   17.87   1
   8   1  -6   11.09   16.18   1
   8   1  -5   82.26   15.96   1
   8   1  -4  106.09   16.27   1
   8   1  -3   -0.50   13.05   1
   8   1  -2   39.06   10.88   1
   8   1  -1    1.21    9.24   1
   8   1   0  221.41   15.77   1
   8   1   1    4.49    7.21   1
   8   1   2   34.57    9.29   1
   8   2  -8  -33.99   19.24   1
   8   2  -7  -16.16   18.17   1
   8   2  -6   90.82   17.15   1
   8   2  -5  106.71   19.21   1
   8   2  -4    8.70   15.10   1
   8   2  -3  144.48   19.47   1
   8   2  -2   -1.21   12.06   1
   8   2  -1   -5.02    9.09   1
   8   2   0   -7.78    9.26   1
   8   2   1   23.62   15.94   1
   8   2   2  159.26   25.49   1
   8   2   3  113.00   25.51   1
   8   3  -6    6.00   19.40   1
   8   3  -5   27.46   19.07   1
   8   3  -4    7.67   17.17   1
   8   3  -3   35.88   16.77   1
   8   3  -2  119.03   39.49   1
   8   3  -1   61.15   44.42   1
   8   3   0   76.74   27.16   1
   9  -5  -5   -8.82   18.00   1
   9  -5  -4   88.74   22.61   1
   9  -5  -3    8.53   21.26   1
   9  -5  -2   56.25   25.05   1
   9  -5  -1  -44.49   28.15   1
   9  -5   0   51.70   31.06   1
   9  -5   1  -19.98   31.83   1
   9  -4  -7  -25.40   27.01   1
   9  -4  -6   39.69   25.83   1
   9  -4  -5    5.29   21.30   1
   9  -4  -4   17.47   26.08   1
   9  -4  -3   58.68   24.36   1
   9  -4  -2  129.05   28.40   1
   9  -4  -1    6.20   20.82   1
   9  -4   0   49.56   28.16   1
   9  -4   1  -24.11   27.20   1
   9  -4   2   -5.20   35.39   1
   9  -3  -8   48.44   26.45   1
   9  -3  -7   33.64   22.85   1
   9  -3  -6   52.42   25.48   1
   9  -3  -5   46.51   21.28   1
   9  -3  -4  101.61   20.76   1
   9  -3  -3    4.20   15.78   1
   9  -3  -2  -41.86   18.89   1
   9  -3  -1   71.06   21.24   1
   9  -3   0  128.60   22.23   1
   9  -3   1  222.01   31.29   1
   9  -3   2   15.13   29.95   1
   9  -2  -8   -1.21   17.18   1
   9  -2  -7   26.11   21.05   1
   9  -2  -6    9.42   19.22   1
   9  -2  -5   64.16   18.26   1
   9  -2  -4  -14.90   21.00   1
   9  -2  -3    1.39   17.84   1
   9  -2  -2   63.20   16.22   1
   9  -2  -1  592.92   36.04   1
   9  -2   0   36.84   16.39   1
   9  -2   1   -0.40   19.62   1
   9  -2   2   56.85   20.96   1
   9  -1  -8  -27.04   23.71   1
   9  -1  -7   -3.88   14.97   1
   9  -1  -6   20.88   18.92   1
   9  -1  -5    2.31   14.32   1
   9  -1  -4   36.48   18.12   1
   9  -1  -3   18.32   17.12   1
   9  -1  -2  303.46   24.74   1
   9  -1  -1  271.92   25.06   1
   9  -1   0   63.84   19.34   1
   9  -1   1  110.46   20.81   1
   9  -1   2   37.95   18.23   1
   9   0  -7  -11.90   16.01   1
   9   0  -6    9.80   15.52   1
   9   0  -5   -1.59   14.44   1
   9   0  -4   19.80   14.42   1
   9   0  -3   68.23   19.00   1
   9   0  -2   40.32   17.27   1
   9   0  -1  -11.97   14.19   1
   9   0   0   14.82   15.09   1
   9   0   1   35.64   15.76   1
   9   1  -5  101.61   19.96   1
   9   1  -4   13.76   19.29   1
   9   1  -3    8.82   17.94   1
   9   1  -2   -7.78   15.01   1
   9   1  -1   14.21   15.61   1
   0   0   0    0.00    0.00   0
;
_shelx_hkl_checksum     82513
_shelx_res_file
;
TITL SIR2014 run in space group P -1
CELL  0.71073   7.7370   7.9480  12.6540   90.065  100.320  104.063
ZERR     2.00   0.0002   0.0002   0.0005    0.001    0.001    0.001
LATT   1
SFAC  C    H    N    O    CL
UNIT  28 14 4 14 2
MERG   2
FMAP   2
PLAN    2
ACTA
BOND   $H
CONF
L.S.  10
EQIV $1 x+1,+y,+z+1
EQIV $2 x,+y+1,+z
EQIV $3 x,+y-1,+z
EQIV $4 -x+1,-y+1,-z
HTAB C3 O5_$1
HTAB C5 O3_$2
HTAB C12 O6_$3
HTAB C12 O1_$4
MPLA C1 C2 C3 C4 C5 C6
MPLA C1 C7 O1 O2 C8
MPLA C8 C9 C10 C11 C12 C13
MPLA C9 N2 O6 O7
MPLA C1 C2 C3 C4 C5 C6
MPLA C2 N1 O3 O4
TEMP    25.00
WGHT    0.110300    0.181400
FVAR       3.93494
CL1   5    1.363680    1.171955    0.560849    11.00000    0.08557    0.09641 =
         0.06806   -0.01778    0.00238    0.01418
O2    4    0.886442    0.885226    0.075513    11.00000    0.04499    0.06559 =
         0.05718    0.00659    0.00803    0.01387
O6    4    0.743852    1.219955   -0.133424    11.00000    0.06633    0.05332 =
         0.09991    0.02038    0.01901    0.02233
O1    4    0.656281    0.834939    0.166692    11.00000    0.04830    0.09815 =
         0.07213    0.00262    0.01478    0.01328
N2    3    0.731382    1.121520   -0.059998    11.00000    0.04831    0.04982 =
         0.07851    0.00525    0.01363    0.01663
C3    1    1.183981    0.914553    0.414990    11.00000    0.06412    0.06261 =
         0.05689    0.00861    0.00818    0.02143
AFIX  43
H3    2    1.248717    0.844391    0.455114    11.00000   -1.20000
AFIX   0
C10   1    0.578570    0.874680   -0.185052    11.00000    0.04940    0.05643 =
         0.05824    0.01180    0.01324    0.01967
AFIX  43
H10   2    0.531056    0.950508   -0.230738    11.00000   -1.20000
AFIX   0
O4    4    0.908373    0.598541    0.221269    11.00000    0.09190    0.05771 =
         0.08156   -0.00335    0.00372    0.00526
C9    1    0.690018    0.934810   -0.088151    11.00000    0.04419    0.04522 =
         0.05918    0.00580    0.01493    0.01490
C2    1    1.059349    0.850265    0.323732    11.00000    0.06082    0.04854 =
         0.05783    0.00472    0.01036    0.01550
C1    1    0.959021    0.949274    0.261460    11.00000    0.04911    0.05406 =
         0.05665    0.00596    0.01061    0.01588
C13   1    0.725139    0.648865   -0.049044    11.00000    0.06933    0.05051 =
         0.06943    0.01009    0.00621    0.02293
AFIX  43
H13   2    0.775543    0.573580   -0.004368    11.00000   -1.20000
AFIX   0
C11   1    0.538328    0.698416   -0.213377    11.00000    0.05735    0.05596 =
         0.05837    0.00319    0.01242    0.01611
C8    1    0.762353    0.822548   -0.019606    11.00000    0.04487    0.05503 =
         0.05524    0.00703    0.00915    0.01512
N1    3    1.032577    0.665281    0.292185    11.00000    0.09886    0.05366 =
         0.07524    0.01009    0.00142    0.02399
C4    1    1.209805    1.088142    0.445163    11.00000    0.06072    0.06127 =
         0.05544   -0.00294    0.01388    0.01214
C12   1    0.612165    0.587838   -0.145627    11.00000    0.07223    0.04929 =
         0.07277    0.00173    0.01010    0.01689
AFIX  43
H12   2    0.585339    0.470307   -0.165393    11.00000   -1.20000
AFIX   0
C6    1    0.991126    1.122154    0.293308    11.00000    0.06974    0.05992 =
         0.07193    0.00539    0.00777    0.02823
AFIX  43
H6    2    0.928467    1.193476    0.252742    11.00000   -1.20000
AFIX   0
C5    1    1.116071    1.190114    0.385300    11.00000    0.07755    0.05236 =
         0.07808   -0.00402    0.01493    0.01973
AFIX  43
H5    2    1.135892    1.306480    0.406209    11.00000   -1.20000
AFIX   0
O7    4    0.749010    1.167367    0.033635    11.00000    0.11772    0.06392 =
         0.08209   -0.01011    0.01566    0.02628
C7    1    0.814333    0.879968    0.166260    11.00000    0.05047    0.05677 =
         0.06263    0.00806    0.01125    0.01769
O5    4    0.338520    0.711061   -0.376673    11.00000    0.11074    0.12137 =
         0.06788    0.01029   -0.01135    0.02902
C14   1    0.416813    0.629713   -0.316822    11.00000    0.07405    0.08004 =
         0.07226   -0.00480    0.00745    0.01343
O3    4    1.144179    0.591445    0.336660    11.00000    0.18639    0.07316 =
         0.13731   -0.00104   -0.04842    0.06256
H141  2    0.409800    0.511382   -0.334309    11.00000    0.10820
HKLF 4
REM  SIR2014 run in space group P -1
REM R1 =  0.0601 for    2177 Fo > 4sig(Fo)  and  0.0802 for all    3018 data
REM    221 parameters refined using      0 restraints
END
WGHT      0.1103      0.1802
REM Highest difference peak  0.593,  deepest hole -0.373,  1-sigma level  0.055
Q1    1   1.0183  0.5773  0.4008  11.00000  0.05    0.59
Q2    1   0.8425  1.1848  0.0461  11.00000  0.05    0.22
;
_shelx_res_checksum     89726
_shelxl_version_number        2.014
_iucr_refine_instructions_details     ?
