# Supplementary material for: Crystal structure of 4-formyl-2-nitro­phenyl 4-chloro-2-nitro­benzoate
Source: Acta Crystallogr E Crystallogr Commun. 2015 Nov 14;71(Pt 12):o940. doi: 10.1107/S205698901502006X (PMC4719892; doi:10.1107/S205698901502006X)
Supplement: Supplementary file 2 [file e-71-0o940-Isup2.hkl]

data_I                                                                          
_shelx_title ' SIR2014 run in space group P -1'                                 
_shelx_refln_list_code          4                                               
_shelx_F_calc_maximum       82.40                                               
_exptl_crystal_F_000       356.00                                               
_reflns_d_resolution_high  0.7999                                               
                                                                                
loop_                                                                           
 _space_group_symop_operation_xyz                                               
 'x, y, z'                                                                      
 '-x, -y, -z'                                                                   
                                                                                
_cell_length_a     7.7370                                                       
_cell_length_b     7.9480                                                       
_cell_length_c    12.6540                                                       
_cell_angle_alpha  90.065                                                       
_cell_angle_beta  100.320                                                       
_cell_angle_gamma 104.063                                                       
                                                                                
_shelx_F_squared_multiplier     1.000                                           
                                                                                
loop_                                                                           
 _refln_index_h                                                                 
 _refln_index_k                                                                 
 _refln_index_l                                                                 
 _refln_F_squared_calc                                                          
 _refln_F_squared_meas                                                          
 _refln_F_squared_sigma                                                         
 _refln_observed_status                                                         
   2   0   0       1203.49       1065.16        12.54 o                         
   3   0   0        717.06        796.75         9.75 o                         
   4   0   0         55.84         39.87         0.76 o                         
   5   0   0          4.39          4.88         0.41 o                         
   6   0   0         20.21         14.17         0.61 o                         
   7   0   0          5.88          3.75         0.83 o                         
   8   0   0          2.48          3.23         1.20 o                         
   9   0   0          0.80          0.73         0.80 o                         
  -9   1   0          2.34          3.74         1.01 o                         
  -8   1   0         38.42         42.33         1.51 o                         
  -7   1   0          7.93          8.37         0.66 o                         
  -6   1   0         15.29         12.03         0.73 o                         
  -5   1   0        182.39        197.04         8.97 o                         
  -4   1   0          6.92          7.76         0.37 o                         
  -3   1   0       1555.14       1547.10        41.51 o                         
  -2   1   0       2100.89       2143.13        67.67 o                         
  -1   1   0       1528.09       1406.53        17.72 o                         
   1   1   0         77.70         85.08         1.24 o                         
   2   1   0        111.56        121.09         1.61 o                         
   3   1   0        331.66        345.16         4.39 o                         
   4   1   0         74.74         65.00         1.12 o                         
   5   1   0        242.23        257.70         3.64 o                         
   6   1   0          5.33          4.74         0.43 o                         
   7   1   0          0.91          0.43         0.40 o                         
   8   1   0         13.92         14.30         0.94 o                         
  -9   2   0          3.89          3.23         0.98 o                         
  -8   2   0         64.77         67.57         2.02 o                         
  -7   2   0         18.27         16.85         0.97 o                         
  -6   2   0         66.17         73.98         4.65 o                         
  -5   2   0        332.93        327.17        14.82 o                         
  -4   2   0         61.80         63.44         3.89 o                         
  -3   2   0        241.84        248.20        10.17 o                         
  -2   2   0          1.61          3.75         0.20 o                         
  -1   2   0       2499.39       2322.55       103.11 o                         
   0   2   0       1510.45       1441.90        63.55 o                         
   1   2   0         50.37         28.76         0.96 o                         
   2   2   0        743.43        811.16        21.11 o                         
   3   2   0       1123.72       1128.82        29.59 o                         
   4   2   0          4.55          4.29         0.29 o                         
   5   2   0        232.80        268.94        11.31 o                         
   6   2   0         11.35         12.63         0.92 o                         
   7   2   0          0.25          0.80         0.41 o                         
   8   2   0          0.01          0.47         2.50 o                         
  -9   3   0         10.87          8.31         1.44 o                         
  -8   3   0         27.27         31.21         1.38 o                         
  -7   3   0          9.29          8.08         1.01 o                         
  -6   3   0         22.57         23.59         0.73 o                         
  -5   3   0          5.73          5.19         0.30 o                         
  -4   3   0        321.75        350.41        28.47 o                         
  -3   3   0         16.16         16.90         0.58 o                         
  -2   3   0        539.82        535.62        23.36 o                         
  -1   3   0        636.08        605.71        41.80 o                         
   0   3   0       2115.76       2056.13       134.89 o                         
   1   3   0        305.66        368.45        13.80 o                         
   2   3   0        469.00        475.88        24.69 o                         
   3   3   0         75.04         71.31         3.02 o                         
   4   3   0          0.56          0.74         0.36 o                         
   5   3   0          5.30          5.52         0.49 o                         
   6   3   0          0.32          0.25         0.83 o                         
   7   3   0         12.99         15.07         1.38 o                         
   8   3   0          4.27          4.27         1.49 o                         
  -9   4   0          1.74          3.20         1.82 o                         
  -8   4   0          6.18          4.55         1.20 o                         
  -7   4   0          2.75          3.28         0.71 o                         
  -6   4   0         30.35         27.78         1.95 o                         
  -5   4   0        123.45        118.91         8.99 o                         
  -4   4   0         13.09         15.45         0.62 o                         
  -3   4   0        265.23        269.60        19.36 o                         
  -2   4   0        360.73        338.32        20.37 o                         
  -1   4   0        259.51        270.23        26.49 o                         
   0   4   0       3192.78       3319.42       355.62 o                         
   1   4   0         45.71         51.86         3.73 o                         
   2   4   0         76.11         88.21         5.89 o                         
   3   4   0         72.95         73.27         4.64 o                         
   4   4   0         25.69         23.28         0.76 o                         
   5   4   0        105.28        130.54        10.26 o                         
   6   4   0         32.10         32.78         3.14 o                         
   7   4   0          6.78          5.36         1.35 o                         
  -9   5   0          1.44          3.34         2.01 o                         
  -8   5   0         55.98         62.10         3.24 o                         
  -7   5   0          0.51         -0.28         0.72 o                         
  -6   5   0         13.72         15.81         1.63 o                         
  -5   5   0         72.43         84.87         7.81 o                         
  -4   5   0          1.96          1.18         0.33 o                         
  -3   5   0         18.91         18.08         2.02 o                         
  -2   5   0          1.66          2.24         0.20 o                         
  -1   5   0         89.41         90.00         2.31 o                         
   0   5   0         13.43         11.04         0.96 o                         
   1   5   0         24.34         21.79         0.78 o                         
   2   5   0         64.00         62.73         3.94 o                         
   3   5   0         11.47         10.25         0.57 o                         
   4   5   0         63.89         68.54         9.08 o                         
   5   5   0         30.62         29.73         3.65 o                         
   6   5   0          6.20          4.36         1.50 o                         
  -8   6   0         14.60         13.06         1.97 o                         
  -7   6   0          0.75         -0.89         0.89 o                         
  -6   6   0          0.12          0.57         0.68 o                         
  -5   6   0          0.12         -0.18         0.39 o                         
  -4   6   0        284.25        314.25        32.97 o                         
  -3   6   0         74.71         73.48         1.18 o                         
  -2   6   0          0.56         -0.50         0.50 o                         
  -1   6   0         10.19          9.18         0.65 o                         
   0   6   0         12.95         11.61         0.34 o                         
   1   6   0         32.81         35.77         4.03 o                         
   2   6   0          0.68          0.73         0.32 o                         
   3   6   0         39.67         38.31         3.15 o                         
   4   6   0         35.49         38.75         1.77 o                         
   5   6   0          0.21          0.35         3.38 o                         
  -8   7   0          0.58         -2.47         2.47 o                         
  -7   7   0          0.14          0.50         1.30 o                         
  -6   7   0          0.47         -0.90         0.90 o                         
  -5   7   0          0.46          1.18         0.66 o                         
  -4   7   0         12.88         17.90         0.52 o                         
  -3   7   0          9.83          8.44         0.77 o                         
  -2   7   0          0.08         -0.01         0.58 o                         
  -1   7   0          5.41          5.66         0.74 o                         
   0   7   0          5.68          5.21         0.95 o                         
   1   7   0         16.34         11.92         1.51 o                         
   2   7   0         59.87         67.73         5.95 o                         
   3   7   0          3.26          2.31         0.57 o                         
   4   7   0          8.36          6.31         1.06 o                         
  -7   8   0          7.66          4.49         2.24 o                         
  -6   8   0          0.54         -0.19         1.68 o                         
  -5   8   0          6.67          5.06         1.50 o                         
  -4   8   0          0.74          2.94         1.51 o                         
  -3   8   0          1.18          0.81         0.67 o                         
  -2   8   0          7.46          8.42         1.11 o                         
  -1   8   0          5.13          5.21         0.89 o                         
   0   8   0          4.24          3.50         1.06 o                         
   1   8   0          0.07          2.02         0.97 o                         
   2   8   0          6.74          5.34         1.62 o                         
   3   8   0          7.46          8.72         2.10 o                         
  -6   9   0          1.29          3.16         3.21 o                         
  -5   9   0          0.21         -0.01         1.33 o                         
  -4   9   0          1.74          1.04         1.23 o                         
  -3   9   0         11.13         10.16         1.64 o                         
  -2   9   0          0.57          1.90         1.04 o                         
  -1   9   0          0.04          0.65         1.06 o                         
   0   9   0          0.80         -0.93         1.02 o                         
   1   9   0          6.14          6.32         1.93 o                         
  -1  -9   1          1.22          1.40         1.56 o                         
   0  -9   1          0.24         -0.25         1.28 o                         
   1  -9   1          1.04          1.23         1.02 o                         
   2  -9   1          1.46          1.43         1.27 o                         
   3  -9   1          0.12          0.59         1.37 o                         
   4  -9   1          6.35          6.56         1.90 o                         
   5  -9   1          2.99          0.69         1.86 o                         
  -3  -8   1          2.73          3.36         2.28 o                         
  -2  -8   1          8.48         12.14         1.23 o                         
  -1  -8   1          5.77          3.31         0.37 o                         
   0  -8   1          4.49          2.65         1.09 o                         
   1  -8   1          0.01         -0.06         0.71 o                         
   2  -8   1          2.19          3.43         0.88 o                         
   3  -8   1          0.20         -0.28         0.74 o                         
   4  -8   1          5.35          2.24         1.50 o                         
   5  -8   1          0.48          2.65         2.43 o                         
   6  -8   1          2.56          1.71         1.87 o                         
   7  -8   1          2.34          5.17         2.32 o                         
  -4  -7   1          5.31          4.60         0.82 o                         
  -3  -7   1          0.14          0.93         0.70 o                         
  -2  -7   1         12.88         13.04         0.99 o                         
  -1  -7   1          1.55          1.93         0.27 o                         
   0  -7   1          0.87          0.53         0.31 o                         
   1  -7   1         10.73         10.61         1.08 o                         
   2  -7   1         23.68         25.45         1.15 o                         
   3  -7   1        802.49       1011.81       125.28 o                         
   4  -7   1          2.01          2.15         0.42 o                         
   5  -7   1          2.19          1.08         0.58 o                         
   6  -7   1          3.25          2.14         0.83 o                         
   7  -7   1          0.02         -0.31         0.78 o                         
   8  -7   1          0.31         -1.48         1.48 o                         
  -6  -6   1          0.20         -1.85         2.03 o                         
  -5  -6   1          3.69          2.35         1.11 o                         
  -4  -6   1         13.09         13.16         2.26 o                         
  -3  -6   1          1.15          0.13         0.35 o                         
  -2  -6   1          0.61          1.00         0.27 o                         
  -1  -6   1          0.87          0.35         0.47 o                         
   0  -6   1         27.39         25.18         0.98 o                         
   1  -6   1         52.97         53.37         4.08 o                         
   2  -6   1        663.50        737.49        81.42 o                         
   3  -6   1        533.36        600.52        64.38 o                         
   4  -6   1          0.32          0.78         0.34 o                         
   5  -6   1         19.98         20.07         1.55 o                         
   6  -6   1          1.66          0.68         1.20 o                         
   7  -6   1          3.47          3.50         1.06 o                         
   8  -6   1          0.02         -0.59         1.04 o                         
  -6  -5   1          3.76          2.12         1.15 o                         
  -5  -5   1          8.52          5.72         1.48 o                         
  -4  -5   1          0.92          1.58         0.59 o                         
  -3  -5   1          2.50          2.36         0.32 o                         
  -2  -5   1         11.61          7.72         0.46 o                         
  -1  -5   1          1.74          1.29         0.28 o                         
   0  -5   1          2.66          1.28         0.30 o                         
   1  -5   1          0.64          0.60         0.23 o                         
   2  -5   1        520.51        545.40        46.96 o                         
   3  -5   1        129.81        121.62        12.05 o                         
   4  -5   1         55.31         50.64         4.19 o                         
   5  -5   1          4.46          3.68         0.76 o                         
   6  -5   1          9.94          9.27         2.00 o                         
   7  -5   1         11.29         15.11         1.22 o                         
   8  -5   1          3.75          0.76         0.84 o                         
   9  -5   1          1.14         -1.29         2.06 o                         
  -7  -4   1         11.29         12.46         5.20 o                         
  -6  -4   1          9.05          8.62         2.21 o                         
  -5  -4   1          2.62          3.14         1.01 o                         
  -4  -4   1         33.82         30.86         4.26 o                         
  -3  -4   1          3.60          4.23         0.37 o                         
  -2  -4   1        110.41        134.67        11.03 o                         
  -1  -4   1        533.25        540.48        41.54 o                         
   0  -4   1         37.67         37.55         2.70 o                         
   1  -4   1          2.00          2.84         0.16 o                         
   2  -4   1        198.42        181.39        13.00 o                         
   3  -4   1          2.79          2.84         0.28 o                         
   4  -4   1         13.52         18.67         1.62 o                         
   5  -4   1          0.03         -0.09         0.39 o                         
   6  -4   1         14.44         12.28         1.43 o                         
   7  -4   1          8.04          7.32         1.66 o                         
   8  -4   1          2.05          1.39         1.12 o                         
   9  -4   1          0.10         -1.56         1.76 o                         
  -8  -3   1          4.16          0.61         3.26 o                         
  -7  -3   1          9.37          6.69         0.73 o                         
  -6  -3   1         18.51         16.16         0.68 o                         
  -5  -3   1          3.36          2.30         0.60 o                         
  -4  -3   1         21.39         23.51         0.72 o                         
  -3  -3   1         35.36         30.34         2.49 o                         
  -2  -3   1         22.93         25.01         1.17 o                         
  -1  -3   1       1847.83       2016.85       120.01 o                         
   0  -3   1        730.50        736.70        45.87 o                         
   1  -3   1        331.07        302.45        16.94 o                         
   2  -3   1        964.54        895.66        55.85 o                         
   3  -3   1       1262.35       1378.22        85.67 o                         
   4  -3   1         22.21         17.83         0.82 o                         
   5  -3   1        131.30        131.44         9.68 o                         
   6  -3   1          2.46          3.05         0.37 o                         
   7  -3   1          8.57          8.12         0.71 o                         
   8  -3   1         18.82         22.91         2.07 o                         
   9  -3   1         10.49         14.34         2.02 o                         
  -8  -2   1          0.07         -0.28         0.57 o                         
  -7  -2   1          0.00         -0.36         0.42 o                         
  -6  -2   1         26.78         25.49         0.81 o                         
  -5  -2   1        120.60        126.58         1.88 o                         
  -4  -2   1         47.14         52.30         2.96 o                         
  -3  -2   1          4.77          3.92         0.24 o                         
  -2  -2   1        181.67        175.83         4.79 o                         
  -1  -2   1       3091.90       2944.33        79.85 o                         
   0  -2   1        205.50        231.49         6.97 o                         
   1  -2   1        138.18        121.54         5.10 o                         
   2  -2   1       6790.05       6314.08        86.33 o                         
   3  -2   1        393.56        445.07        23.38 o                         
   4  -2   1        214.97        215.65        12.84 o                         
   5  -2   1         53.75         49.07         2.46 o                         
   6  -2   1          1.84          0.98         0.39 o                         
   7  -2   1         56.90         62.31         1.59 o                         
   8  -2   1          0.13          1.22         0.73 o                         
   9  -2   1          1.13          0.45         0.86 o                         
  -9  -1   1          0.99          0.03         1.49 o                         
  -8  -1   1          0.05          0.12         0.55 o                         
  -7  -1   1         11.35          8.39         0.58 o                         
  -6  -1   1         30.49         30.14         0.76 o                         
  -5  -1   1          3.01          1.88         0.27 o                         
  -4  -1   1         19.49         18.37         0.90 o                         
  -3  -1   1        425.79        448.10         5.59 o                         
  -2  -1   1         76.24         46.62         0.73 o                         
  -1  -1   1       1561.00       1379.61        23.32 o                         
   0  -1   1        115.80         71.37         1.59 o                         
   1  -1   1       1080.86       1067.20        41.62 o                         
   2  -1   1        313.46        295.03         7.84 o                         
   3  -1   1         61.19         70.75         2.22 o                         
   4  -1   1         70.94         73.69         3.88 o                         
   5  -1   1        137.13        144.51         4.15 o                         
   6  -1   1          4.01          4.08         0.50 o                         
   7  -1   1        204.39        236.16         7.38 o                         
   8  -1   1          0.38          1.24         0.67 o                         
   9  -1   1         10.61          7.82         1.04 o                         
  -9   0   1          0.06         -0.40         0.83 o                         
  -8   0   1         14.90         13.90         0.95 o                         
  -7   0   1         21.90         24.54         1.01 o                         
  -6   0   1        268.95        294.76         4.39 o                         
  -5   0   1          1.64          0.54         0.26 o                         
  -4   0   1        120.75         96.92         1.50 o                         
  -3   0   1        299.05        289.15         3.90 o                         
  -2   0   1        814.30        861.39        11.06 o                         
  -1   0   1          0.17          8.79         2.57 o                         
   1   0   1        193.24        174.16         4.59 o                         
   2   0   1       2177.33       2161.79        25.37 o                         
   3   0   1         75.51         65.57         1.00 o                         
   4   0   1       1178.69       1234.11        16.88 o                         
   5   0   1        691.60        809.67        11.19 o                         
   6   0   1         16.13         18.01         1.14 o                         
   7   0   1         49.75         52.13         3.04 o                         
   8   0   1          0.24          1.17         0.66 o                         
   9   0   1          1.25          2.52         0.93 o                         
  -9   1   1         18.40         17.80         1.32 o                         
  -8   1   1          0.19          0.19         0.52 o                         
  -7   1   1          0.14          0.44         0.38 o                         
  -6   1   1         81.62         71.57         1.34 o                         
  -5   1   1         58.46         57.00         1.32 o                         
  -4   1   1          4.40          3.25         0.25 o                         
  -3   1   1        196.37        264.78         6.74 o                         
  -2   1   1        333.81        318.05         6.33 o                         
  -1   1   1       1657.71       1649.92        44.93 o                         
   0   1   1        891.54        838.40        33.22 o                         
   1   1   1       1693.38       1561.82        21.62 o                         
   2   1   1        818.15        729.56        10.90 o                         
   3   1   1          0.44          0.11         0.36 o                         
   4   1   1          7.23         11.34         1.03 o                         
   5   1   1        221.83        243.94         3.93 o                         
   6   1   1         28.59         34.03         0.98 o                         
   7   1   1          1.58          1.35         0.47 o                         
   8   1   1          0.34          0.32         0.45 o                         
  -9   2   1         32.73         37.60         1.76 o                         
  -8   2   1         14.48         11.83         0.79 o                         
  -7   2   1          0.18          0.23         0.35 o                         
  -6   2   1         33.67         26.65         1.65 o                         
  -5   2   1        429.25        537.58        23.70 o                         
  -4   2   1       1087.50       1146.67        44.85 o                         
  -3   2   1        838.86        804.95        29.80 o                         
  -2   2   1          3.05          1.52         0.16 o                         
  -1   2   1       5040.97       4620.14       179.00 o                         
   0   2   1        484.22        433.98        14.62 o                         
   1   2   1        227.29        256.66        10.83 o                         
   2   2   1         17.57         16.22         0.58 o                         
   3   2   1        190.62        191.45         3.70 o                         
   4   2   1        238.44        264.54         8.49 o                         
   5   2   1        107.19        109.82         1.74 o                         
   6   2   1         24.61         23.24         1.44 o                         
   7   2   1         29.67         32.87         1.27 o                         
   8   2   1          1.76          1.66         0.89 o                         
  -9   3   1          3.60          4.59         1.37 o                         
  -8   3   1         20.49         17.57         1.97 o                         
  -7   3   1          3.51          2.26         0.40 o                         
  -6   3   1         41.62         46.82         2.05 o                         
  -5   3   1        433.14        494.80        36.47 o                         
  -4   3   1        499.47        521.93        30.51 o                         
  -3   3   1         25.86         27.83         1.78 o                         
  -2   3   1        528.38        601.16        25.17 o                         
  -1   3   1       2291.92       2600.11        40.43 o                         
   0   3   1         66.65         52.91         2.30 o                         
   1   3   1         12.27          7.55         0.85 o                         
   2   3   1        205.43        255.65         9.55 o                         
   3   3   1         65.13         61.49         2.87 o                         
   4   3   1        169.28        178.92         9.00 o                         
   5   3   1         13.99         13.41         0.66 o                         
   6   3   1         23.00         24.96         3.39 o                         
   7   3   1         19.78         18.13         2.20 o                         
  -9   4   1          0.75          0.40         1.34 o                         
  -8   4   1          7.51          6.95         1.17 o                         
  -7   4   1          3.16          4.56         1.25 o                         
  -6   4   1          6.70          7.18         1.04 o                         
  -5   4   1         37.36         41.89         5.18 o                         
  -4   4   1         98.46         98.98         9.67 o                         
  -3   4   1         11.74         15.38         3.65 o                         
  -2   4   1         62.43         79.70         1.13 o                         
  -1   4   1       1338.90       1513.78        23.93 o                         
   0   4   1        576.34        607.84        40.88 o                         
   1   4   1         33.47         21.96         0.99 o                         
   2   4   1        299.70        299.99        22.68 o                         
   3   4   1         17.38         16.73         0.56 o                         
   4   4   1          1.50          1.33         0.90 o                         
   5   4   1        145.14        173.30         6.47 o                         
   6   4   1         11.58         13.00         1.31 o                         
   7   4   1          0.41         -1.11         1.11 o                         
  -9   5   1          0.20         -1.82         1.82 o                         
  -8   5   1          2.23          4.49         1.55 o                         
  -7   5   1          0.16         -0.46         0.73 o                         
  -6   5   1         17.24         17.96         3.45 o                         
  -5   5   1          1.31          2.33         0.50 o                         
  -4   5   1        326.91        377.07        26.24 o                         
  -3   5   1        108.21        123.50         1.75 o                         
  -2   5   1         41.06         38.39         1.17 o                         
  -1   5   1         40.52         31.31         1.02 o                         
   0   5   1         22.32         15.13         0.30 o                         
   1   5   1          3.16          2.33         0.58 o                         
   2   5   1          0.15          0.47         0.23 o                         
   3   5   1          0.30          0.37         0.29 o                         
   4   5   1         42.98         42.93         6.59 o                         
   5   5   1         73.26         77.69        11.43 o                         
   6   5   1          5.12          4.29         1.96 o                         
  -8   6   1          5.01          1.04         1.30 o                         
  -7   6   1          4.17          5.96         1.03 o                         
  -6   6   1          6.34          4.66         0.67 o                         
  -5   6   1        189.62        221.72        24.06 o                         
  -4   6   1        375.95        465.18         5.48 o                         
  -3   6   1         39.01         41.63         0.72 o                         
  -2   6   1          5.09          6.73         0.69 o                         
  -1   6   1         12.53         11.54         0.79 o                         
   0   6   1          6.24          6.04         0.65 o                         
   1   6   1         47.20         53.60         6.26 o                         
   2   6   1         29.67         29.56         1.15 o                         
   3   6   1          3.37          2.74         0.93 o                         
   4   6   1         16.92         15.67         2.27 o                         
   5   6   1          3.65          1.51         1.04 o                         
  -8   7   1          0.97          0.64         2.52 o                         
  -7   7   1          0.22          1.24         1.00 o                         
  -6   7   1          0.01          0.41         0.87 o                         
  -5   7   1        282.80        368.43         7.12 o                         
  -4   7   1          1.14          1.63         0.25 o                         
  -3   7   1         11.64         10.24         0.81 o                         
  -2   7   1         20.04         18.66         1.05 o                         
  -1   7   1         59.57         79.38         2.22 o                         
   0   7   1          0.12         -0.64         0.64 o                         
   1   7   1         13.43         11.17         1.31 o                         
   2   7   1         25.36         23.95         3.27 o                         
   3   7   1          7.17          5.75         1.15 o                         
   4   7   1          0.05         -0.77         0.98 o                         
  -7   8   1          3.54          3.07         2.06 o                         
  -6   8   1          3.46         -0.91         1.65 o                         
  -5   8   1          0.08         -0.26         1.19 o                         
  -4   8   1         20.74         23.66         2.08 o                         
  -3   8   1          2.90          3.07         0.79 o                         
  -2   8   1          0.24          0.62         0.84 o                         
  -1   8   1          5.18          3.26         0.84 o                         
   0   8   1         11.36         13.54         1.25 o                         
   1   8   1         17.91         17.20         1.37 o                         
   2   8   1          2.04         -0.16         1.38 o                         
   3   8   1          0.17          1.21         1.41 o                         
  -6   9   1          0.22          2.79         2.84 o                         
  -5   9   1          1.41          2.44         1.56 o                         
  -4   9   1          0.21         -1.41         1.73 o                         
  -3   9   1          0.87          3.74         1.80 o                         
  -2   9   1          0.09          0.05         1.16 o                         
  -1   9   1          0.43         -0.06         1.14 o                         
   0   9   1          6.16          5.09         1.54 o                         
   1   9   1          1.80          4.63         1.96 o                         
  -1  -9   2          7.37          8.25         2.12 o                         
   0  -9   2          2.24          3.45         1.71 o                         
   1  -9   2          1.52          3.72         1.29 o                         
   2  -9   2          1.30          1.28         1.52 o                         
   3  -9   2          6.56         10.45         2.05 o                         
   4  -9   2          0.00         -0.43         1.19 o                         
   5  -9   2         29.50         36.55         4.09 o                         
  -3  -8   2          0.02         -1.37         1.37 o                         
  -2  -8   2          2.68          1.90         0.55 o                         
  -1  -8   2          2.84          2.83         1.44 o                         
   0  -8   2          5.80          5.05         1.28 o                         
   1  -8   2          1.24          2.16         0.89 o                         
   2  -8   2          0.11          0.12         0.71 o                         
   3  -8   2          2.25          1.23         0.52 o                         
   4  -8   2          0.53          1.20         0.87 o                         
   5  -8   2         52.94         63.59        13.92 o                         
   6  -8   2          1.86         -0.52         0.88 o                         
   7  -8   2          2.01          2.92         1.66 o                         
  -4  -7   2          1.52          1.54         0.97 o                         
  -3  -7   2         11.21         10.25         1.64 o                         
  -2  -7   2          1.85          1.71         0.63 o                         
  -1  -7   2          9.55          8.05         1.90 o                         
   0  -7   2          5.43          4.99         0.33 o                         
   1  -7   2         73.33         83.02        11.27 o                         
   2  -7   2          0.45          1.10         0.28 o                         
   3  -7   2          1.52          1.57         0.35 o                         
   4  -7   2         98.47        110.70        11.21 o                         
   5  -7   2          2.38          1.53         0.71 o                         
   6  -7   2          6.25          6.76         1.11 o                         
   7  -7   2          6.01          4.52         1.35 o                         
  -6  -6   2          3.92          2.42         1.41 o                         
  -5  -6   2          4.09          4.07         1.05 o                         
  -4  -6   2          0.90          1.18         0.64 o                         
  -3  -6   2         29.96         28.16         3.59 o                         
  -2  -6   2          2.10          1.92         0.32 o                         
  -1  -6   2         14.21         11.45         2.22 o                         
   0  -6   2         67.96         64.30         7.69 o                         
   1  -6   2         23.68         22.49         3.09 o                         
   2  -6   2        518.09        598.00        75.12 o                         
   3  -6   2          2.99          4.74         0.38 o                         
   4  -6   2          0.47         -0.32         0.33 o                         
   5  -6   2         11.44         11.23         0.85 o                         
   6  -6   2          1.60          1.85         0.75 o                         
   7  -6   2          0.75         -0.94         0.94 o                         
   8  -6   2         14.56          9.94         1.70 o                         
  -6  -5   2         57.57         60.58         4.93 o                         
  -5  -5   2          4.60          3.44         0.82 o                         
  -4  -5   2          0.00          0.50         0.41 o                         
  -3  -5   2         21.98         20.59         0.69 o                         
  -2  -5   2         28.33         28.03         0.67 o                         
  -1  -5   2          0.23          0.30         0.27 o                         
   0  -5   2          4.92          2.19         0.52 o                         
   1  -5   2         99.27         97.00         8.55 o                         
   2  -5   2          4.55          3.65         0.24 o                         
   3  -5   2         23.96         25.51         3.61 o                         
   4  -5   2          0.86          1.49         0.37 o                         
   5  -5   2          0.45          1.63         0.53 o                         
   6  -5   2         17.64         15.15         1.12 o                         
   7  -5   2          6.18          7.69         1.07 o                         
   8  -5   2          1.49          3.22         1.10 o                         
  -7  -4   2         12.21         14.34         1.66 o                         
  -6  -4   2         18.56         16.81         1.22 o                         
  -5  -4   2          2.90          3.12         0.46 o                         
  -4  -4   2          0.01         -0.33         0.33 o                         
  -3  -4   2          8.45          7.23         0.42 o                         
  -2  -4   2        652.75        727.59        49.42 o                         
  -1  -4   2        467.71        459.34        29.55 o                         
   0  -4   2          2.39          1.74         0.26 o                         
   1  -4   2          1.68          2.13         0.19 o                         
   2  -4   2          0.65          0.36         0.15 o                         
   3  -4   2         26.91         27.12         1.80 o                         
   4  -4   2         42.99         30.30         2.88 o                         
   5  -4   2          6.66          5.27         0.87 o                         
   6  -4   2          0.95          0.85         0.55 o                         
   7  -4   2          0.02          0.93         0.77 o                         
   8  -4   2          0.36          0.53         1.06 o                         
   9  -4   2          1.15         -0.90         1.67 o                         
  -8  -3   2          6.57          5.82         1.71 o                         
  -7  -3   2         12.80         15.26         1.00 o                         
  -6  -3   2          5.03          3.66         0.48 o                         
  -5  -3   2          1.50          0.78         0.30 o                         
  -4  -3   2         10.18          9.86         0.49 o                         
  -3  -3   2        132.86        175.92        10.52 o                         
  -2  -3   2         15.94         14.92         0.94 o                         
  -1  -3   2         20.90         30.53         1.57 o                         
   0  -3   2        185.46        141.68         6.84 o                         
   1  -3   2        315.21        314.63        16.70 o                         
   2  -3   2        304.41        297.61        23.16 o                         
   3  -3   2          0.27          0.17         0.14 o                         
   4  -3   2        143.09        181.86        12.55 o                         
   5  -3   2          1.37          1.65         0.27 o                         
   6  -3   2         18.77         19.61         1.31 o                         
   7  -3   2          0.66          0.53         0.84 o                         
   8  -3   2         18.24         20.05         1.09 o                         
   9  -3   2          0.44          2.05         1.60 o                         
  -8  -2   2          0.04          0.17         0.74 o                         
  -7  -2   2         10.01          8.68         0.65 o                         
  -6  -2   2          0.77          1.16         0.36 o                         
  -5  -2   2         26.08         21.50         0.62 o                         
  -4  -2   2          4.97          4.68         0.99 o                         
  -3  -2   2         10.36          9.71         0.35 o                         
  -2  -2   2        111.13         84.57         2.84 o                         
  -1  -2   2       1277.24       1354.90        43.80 o                         
   0  -2   2        892.91        886.77        33.77 o                         
   1  -2   2        289.54        275.59        11.05 o                         
   2  -2   2        251.56        250.98        15.83 o                         
   3  -2   2        211.19        161.85        10.00 o                         
   4  -2   2          0.13         -0.24         0.24 o                         
   5  -2   2         12.59         10.57         0.53 o                         
   6  -2   2         17.04         15.34         1.21 o                         
   7  -2   2         20.51         19.80         1.10 o                         
   8  -2   2        125.00        146.25         4.55 o                         
   9  -2   2          3.32          3.42         1.15 o                         
  -9  -1   2          0.64          0.72         2.12 o                         
  -8  -1   2          3.69          2.55         0.66 o                         
  -7  -1   2          0.15         -0.54         0.60 o                         
  -6  -1   2         91.60         91.77         1.58 o                         
  -5  -1   2         87.36         95.49         1.56 o                         
  -4  -1   2          6.70          4.72         0.29 o                         
  -3  -1   2        197.26        211.00         2.74 o                         
  -2  -1   2         99.38         94.90         1.26 o                         
  -1  -1   2       1516.20       1431.35        15.80 o                         
   0  -1   2        849.04        729.27        14.00 o                         
   1  -1   2         72.00         80.69         3.02 o                         
   2  -1   2         16.03         11.98         0.45 o                         
   3  -1   2         12.29          9.19         0.88 o                         
   4  -1   2         80.34         74.65         2.97 o                         
   5  -1   2          5.58          5.22         0.50 o                         
   6  -1   2         14.79         16.05         1.02 o                         
   7  -1   2         28.10         30.36         1.83 o                         
   8  -1   2          2.46          1.99         0.83 o                         
   9  -1   2          0.08          1.81         0.96 o                         
  -9   0   2          2.27          3.65         1.48 o                         
  -8   0   2         75.17         77.81         2.13 o                         
  -7   0   2         27.14         29.02         1.18 o                         
  -6   0   2         14.24         15.74         0.61 o                         
  -5   0   2         17.15         16.55         1.15 o                         
  -4   0   2         42.64         42.43         0.85 o                         
  -3   0   2        164.96        173.13         2.48 o                         
  -1   0   2        217.11        171.07         2.46 o                         
   0   0   2         42.79         29.11         0.48 o                         
   1   0   2       1439.74       1353.43        21.08 o                         
   2   0   2        177.80        162.82         2.72 o                         
   3   0   2         48.16         40.75         0.81 o                         
   4   0   2          3.27          1.75         0.35 o                         
   5   0   2         86.05         93.00         1.87 o                         
   6   0   2          3.02          2.79         0.46 o                         
   7   0   2          1.62          1.87         0.80 o                         
   8   0   2          1.05          0.57         0.69 o                         
  -9   1   2         18.21         20.27         1.34 o                         
  -8   1   2         32.32         26.69         1.13 o                         
  -7   1   2          9.36          6.74         0.50 o                         
  -6   1   2          2.50          1.10         0.31 o                         
  -5   1   2        124.20        145.09         4.03 o                         
  -4   1   2         76.67         72.29         1.77 o                         
  -3   1   2        147.47        191.85         3.66 o                         
  -2   1   2       2283.27       2328.44        47.22 o                         
  -1   1   2         41.56         21.23         0.35 o                         
   0   1   2       2524.12       2222.78        27.96 o                         
   1   1   2         50.40         48.17         0.97 o                         
   2   1   2        583.93        602.63         8.75 o                         
   3   1   2        106.68        112.89         1.73 o                         
   4   1   2        312.53        385.05         5.84 o                         
   5   1   2         55.04         65.25         2.25 o                         
   6   1   2         24.95         25.13         0.94 o                         
   7   1   2          5.63          6.49         0.65 o                         
   8   1   2          2.99          1.86         0.69 o                         
  -9   2   2          3.03          4.54         0.86 o                         
  -8   2   2          8.58          9.10         2.26 o                         
  -7   2   2          5.57          5.01         0.54 o                         
  -6   2   2         15.51         17.34         0.57 o                         
  -5   2   2        235.75        230.52        12.66 o                         
  -4   2   2        291.41        321.05        10.05 o                         
  -3   2   2         99.59        102.44         3.23 o                         
  -2   2   2         77.36        100.68         5.09 o                         
  -1   2   2          0.46          0.17         0.15 o                         
   0   2   2          3.11          2.53         0.26 o                         
   1   2   2       1610.75       1538.38        41.07 o                         
   2   2   2        130.32        114.82         1.77 o                         
   3   2   2        971.45       1028.73        16.65 o                         
   4   2   2          0.86          0.94         0.21 o                         
   5   2   2          0.13          0.30         0.22 o                         
   6   2   2          4.45          4.34         0.42 o                         
   7   2   2          9.21         10.68         0.66 o                         
   8   2   2         12.12         12.62         3.74 o                         
  -9   3   2          0.44         -1.22         1.22 o                         
  -8   3   2         42.45         38.99         2.22 o                         
  -7   3   2         30.87         25.80         1.92 o                         
  -6   3   2         14.03         19.15         0.57 o                         
  -5   3   2         45.83         51.68         3.34 o                         
  -4   3   2          1.33          0.49         0.35 o                         
  -3   3   2         48.69         47.08         3.66 o                         
  -2   3   2        561.28        561.33        26.02 o                         
  -1   3   2        287.47        293.01        13.56 o                         
   0   3   2       2225.16       2219.33       143.29 o                         
   1   3   2         20.44         14.93         0.46 o                         
   2   3   2         13.70          8.66         0.72 o                         
   3   3   2         39.67         44.74         1.57 o                         
   4   3   2          2.05          2.05         1.10 o                         
   5   3   2          1.29          0.68         0.51 o                         
   6   3   2         28.36         27.87         1.54 o                         
   7   3   2          0.90         -0.23         1.44 o                         
  -9   4   2          6.54          8.33         1.83 o                         
  -8   4   2         12.77         19.37         1.88 o                         
  -7   4   2          2.33          0.35         0.67 o                         
  -6   4   2          1.85          1.37         0.45 o                         
  -5   4   2        102.94        115.69         7.71 o                         
  -4   4   2         55.42         55.29         5.05 o                         
  -3   4   2         22.60         20.97         0.56 o                         
  -2   4   2       2140.85       2460.28        28.74 o                         
  -1   4   2        201.97        221.36        15.49 o                         
   0   4   2          5.75          4.55         0.19 o                         
   1   4   2         60.79         52.07         2.95 o                         
   2   4   2         36.10         32.98         2.01 o                         
   3   4   2         58.01         69.37         5.09 o                         
   4   4   2         93.99         99.77         4.22 o                         
   5   4   2         50.38         53.50         5.87 o                         
   6   4   2          1.55          2.70         1.66 o                         
   7   4   2          4.36          4.32         1.36 o                         
  -9   5   2          5.55          3.63         1.62 o                         
  -8   5   2          0.33         -1.30         1.30 o                         
  -7   5   2         16.36         20.95         1.35 o                         
  -6   5   2          3.37          3.79         1.21 o                         
  -5   5   2         23.87         22.68         0.86 o                         
  -4   5   2          0.42          0.55         0.19 o                         
  -3   5   2         19.96         20.81         0.51 o                         
  -2   5   2          3.05          3.26         0.44 o                         
  -1   5   2         54.93         58.01         1.51 o                         
   0   5   2          4.67          4.44         0.24 o                         
   1   5   2         81.02         81.92         6.60 o                         
   2   5   2         14.28         14.09         0.94 o                         
   3   5   2        123.33        135.35         7.82 o                         
   4   5   2         85.15         94.90         8.28 o                         
   5   5   2         27.09         29.48         4.63 o                         
   6   5   2          1.11          1.10         2.99 o                         
  -8   6   2          4.83          4.66         1.33 o                         
  -7   6   2          1.29          1.38         0.85 o                         
  -6   6   2        107.70        124.35         2.66 o                         
  -5   6   2          1.53          1.64         0.44 o                         
  -4   6   2        146.56        167.19         2.23 o                         
  -3   6   2         41.02         39.62         1.28 o                         
  -2   6   2         28.98         28.18         1.11 o                         
  -1   6   2          6.69          6.08         0.69 o                         
   0   6   2          7.77          6.95         1.22 o                         
   1   6   2         71.36         67.48         5.40 o                         
   2   6   2         17.81         17.72         0.54 o                         
   3   6   2          7.16          4.81         2.05 o                         
   4   6   2         16.80         15.10         1.08 o                         
   5   6   2          0.37          1.13         4.36 o                         
  -8   7   2          1.27          1.86         2.75 o                         
  -7   7   2          3.77          2.47         2.20 o                         
  -6   7   2          7.05          8.13         0.90 o                         
  -5   7   2          3.90          3.86         0.72 o                         
  -4   7   2         47.29         43.22         0.70 o                         
  -3   7   2          7.06          5.90         0.73 o                         
  -2   7   2          6.20          7.08         0.78 o                         
  -1   7   2          0.22         -0.52         0.53 o                         
   0   7   2         76.00         79.88         2.59 o                         
   1   7   2          4.13          2.85         0.20 o                         
   2   7   2         11.25          8.59         1.87 o                         
   3   7   2          2.53          1.90         0.78 o                         
   4   7   2          0.01         -1.00         1.00 o                         
  -7   8   2          1.24          2.92         1.89 o                         
  -6   8   2          4.26          4.01         1.51 o                         
  -5   8   2         22.71         27.09         2.35 o                         
  -4   8   2          1.50          0.95         1.10 o                         
  -3   8   2          0.00         -0.88         0.88 o                         
  -2   8   2          9.07          9.01         1.14 o                         
  -1   8   2          1.53          1.21         0.75 o                         
   0   8   2         42.12         43.52         2.01 o                         
   1   8   2          9.56         11.24         2.03 o                         
   2   8   2          3.74          1.40         1.86 o                         
   3   8   2          0.15          0.29         1.35 o                         
  -6   9   2          0.48         -0.67         1.89 o                         
  -5   9   2          6.15          5.61         1.82 o                         
  -4   9   2          0.54          0.52         1.40 o                         
  -3   9   2          1.62          0.99         1.19 o                         
  -2   9   2          0.82          0.46         1.07 o                         
  -1   9   2          0.97          0.06         1.10 o                         
   0   9   2          0.19         -0.26         1.98 o                         
   1   9   2          0.00          3.75         2.08 o                         
  -1  -9   3          0.01         -1.34         1.73 o                         
   0  -9   3          6.12          5.61         1.55 o                         
   1  -9   3          1.16          0.32         1.20 o                         
   2  -9   3         17.49         24.13         2.25 o                         
   3  -9   3         26.31         32.61         2.76 o                         
   4  -9   3          1.33          1.16         2.76 o                         
   5  -9   3          6.44          5.71         3.22 o                         
  -3  -8   3          0.88          1.96         1.44 o                         
  -2  -8   3          4.29          3.28         0.65 o                         
  -1  -8   3         11.90         12.22         1.76 o                         
   0  -8   3          1.05          1.14         0.31 o                         
   1  -8   3         10.30         13.23         2.51 o                         
   2  -8   3         22.27         18.04         3.39 o                         
   3  -8   3          4.38          3.58         0.63 o                         
   4  -8   3          0.76          0.32         1.32 o                         
   5  -8   3          5.96          4.44         1.66 o                         
   6  -8   3          0.71          0.16         1.54 o                         
  -4  -7   3         28.37         35.81         2.22 o                         
  -3  -7   3          1.51          1.34         0.60 o                         
  -2  -7   3         16.26         15.57         0.97 o                         
  -1  -7   3          0.10          0.36         0.51 o                         
   0  -7   3         20.84         20.81         2.50 o                         
   1  -7   3        435.42        525.09        73.67 o                         
   2  -7   3          5.06          6.90         1.10 o                         
   3  -7   3          0.27          0.93         0.31 o                         
   4  -7   3          8.69         11.92         1.74 o                         
   5  -7   3          5.05          5.45         0.69 o                         
   6  -7   3          5.48          6.17         1.19 o                         
   7  -7   3          3.71          3.76         1.42 o                         
  -6  -6   3         18.40         21.60         2.98 o                         
  -5  -6   3         13.62         15.04         1.88 o                         
  -4  -6   3          8.24          6.39         0.59 o                         
  -3  -6   3          0.15          0.62         0.38 o                         
  -2  -6   3          4.35          4.09         0.40 o                         
  -1  -6   3         36.34         38.89         2.52 o                         
   0  -6   3        330.76        393.03        43.33 o                         
   1  -6   3        711.93        843.48        94.29 o                         
   2  -6   3          2.79          2.97         0.29 o                         
   3  -6   3          0.22          0.35         0.22 o                         
   4  -6   3         84.65         91.66        10.65 o                         
   5  -6   3          6.81          4.20         0.62 o                         
   6  -6   3          3.01          2.19         0.82 o                         
   7  -6   3         30.48         23.47         2.79 o                         
   8  -6   3          2.39          0.94         1.61 o                         
  -6  -5   3         12.34         11.85         1.40 o                         
  -5  -5   3          3.38          3.81         0.59 o                         
  -4  -5   3          4.76          4.34         0.65 o                         
  -3  -5   3          0.30          0.03         0.36 o                         
  -2  -5   3         90.18         95.57         7.15 o                         
  -1  -5   3        114.86        116.74         9.88 o                         
   0  -5   3         47.70         44.47         4.27 o                         
   1  -5   3         20.62         16.97         2.16 o                         
   2  -5   3         81.98         87.45         8.17 o                         
   3  -5   3        209.33        212.68        17.78 o                         
   4  -5   3         37.94         50.46         4.52 o                         
   5  -5   3         10.50          8.47         0.62 o                         
   6  -5   3         82.25         84.08         7.03 o                         
   7  -5   3         27.93         17.83         4.66 o                         
   8  -5   3          0.04          0.28         1.50 o                         
  -7  -4   3          8.28          6.73         1.34 o                         
  -6  -4   3          7.96          7.15         3.91 o                         
  -5  -4   3         32.60         30.63         1.52 o                         
  -4  -4   3        109.90        116.63         3.37 o                         
  -3  -4   3        135.07        151.98        11.61 o                         
  -2  -4   3          4.45          3.74         0.30 o                         
  -1  -4   3        370.44        370.65        23.66 o                         
   0  -4   3          7.07          6.51         0.91 o                         
   1  -4   3         61.60         57.72         4.29 o                         
   2  -4   3         78.01         84.56         7.36 o                         
   3  -4   3        382.69        425.81        40.63 o                         
   4  -4   3         66.21         61.94         7.04 o                         
   5  -4   3          0.50          1.54         0.14 o                         
   6  -4   3         61.82         58.80         2.21 o                         
   7  -4   3          5.93          5.99         1.50 o                         
   8  -4   3          1.60          2.05         1.29 o                         
  -8  -3   3          2.24          1.97         0.97 o                         
  -7  -3   3         13.67         12.57         1.33 o                         
  -6  -3   3         46.16         46.32         2.88 o                         
  -5  -3   3          0.74          0.59         0.32 o                         
  -4  -3   3         18.18         21.57         1.22 o                         
  -3  -3   3        543.20        580.40        26.09 o                         
  -2  -3   3         24.64         25.85         1.13 o                         
  -1  -3   3        185.86        157.61         9.54 o                         
   0  -3   3        257.58        249.74        13.83 o                         
   1  -3   3       2812.00       3071.05       174.71 o                         
   2  -3   3          7.63         11.56         0.45 o                         
   3  -3   3         41.75         40.09         1.94 o                         
   4  -3   3          3.77          5.16         0.30 o                         
   5  -3   3         50.85         51.36         5.08 o                         
   6  -3   3          1.02          2.24         0.38 o                         
   7  -3   3          0.82          0.00         0.55 o                         
   8  -3   3         24.45         24.34         2.45 o                         
  -8  -2   3          9.27          8.94         1.07 o                         
  -7  -2   3         37.97         36.35         1.19 o                         
  -6  -2   3         91.17        100.88         1.89 o                         
  -5  -2   3         14.83         11.69         0.64 o                         
  -4  -2   3        233.22        278.24         6.82 o                         
  -3  -2   3         86.65         71.92         1.08 o                         
  -2  -2   3        562.82        544.65        12.87 o                         
  -1  -2   3        168.43        176.26         6.20 o                         
   0  -2   3       2284.94       2092.57        87.61 o                         
   1  -2   3       1799.30       1801.94        63.63 o                         
   2  -2   3        798.33        810.57        55.15 o                         
   3  -2   3        120.19        100.65         3.44 o                         
   4  -2   3          4.81          5.14         0.70 o                         
   5  -2   3         18.55         15.75         0.68 o                         
   6  -2   3         35.50         33.51         1.84 o                         
   7  -2   3         71.51         71.80         2.21 o                         
   8  -2   3         11.06         10.39         2.41 o                         
  -9  -1   3          3.20          0.44         1.03 o                         
  -8  -1   3          0.67          0.22         0.62 o                         
  -7  -1   3        100.18        117.71         3.02 o                         
  -6  -1   3         11.94          7.13         1.07 o                         
  -5  -1   3         37.19         39.74         0.86 o                         
  -4  -1   3        156.84        156.13         2.18 o                         
  -3  -1   3         80.56         84.35         1.24 o                         
  -2  -1   3         88.19        114.21         2.71 o                         
  -1  -1   3       5772.69       5139.86       141.54 o                         
   0  -1   3        545.71        539.87        18.36 o                         
   1  -1   3          3.05          3.20         0.29 o                         
   2  -1   3        471.21        483.64        18.60 o                         
   3  -1   3          1.83          2.41         0.35 o                         
   4  -1   3        118.03        121.11         6.62 o                         
   5  -1   3         61.84         64.55         1.34 o                         
   6  -1   3        118.62        127.28         2.65 o                         
   7  -1   3        106.72        123.33         3.35 o                         
   8  -1   3          2.33          2.57         0.82 o                         
  -9   0   3          4.95          5.87         1.63 o                         
  -8   0   3         30.52         28.99         1.10 o                         
  -7   0   3         23.33         23.90         0.74 o                         
  -6   0   3         37.14         28.92         0.68 o                         
  -5   0   3         67.78         75.56         1.19 o                         
  -4   0   3        347.46        379.14         4.45 o                         
  -3   0   3        579.73        575.32         6.55 o                         
  -2   0   3       1353.79       1313.37        15.68 o                         
  -1   0   3       4934.62       4451.48        48.20 o                         
   0   0   3        158.41        141.21         4.14 o                         
   1   0   3        575.73        578.46         9.47 o                         
   2   0   3        665.34        659.50        11.09 o                         
   3   0   3        488.36        536.43         8.52 o                         
   4   0   3        132.44        136.53         2.70 o                         
   5   0   3        230.21        239.53         3.78 o                         
   6   0   3          4.11          2.93         0.50 o                         
   7   0   3          3.86          3.44         0.63 o                         
   8   0   3          3.72          2.07         0.70 o                         
  -9   1   3          0.02          1.18         1.11 o                         
  -8   1   3         58.93         55.88         5.53 o                         
  -7   1   3          3.69          2.38         0.41 o                         
  -6   1   3         56.91         55.91         1.59 o                         
  -5   1   3        134.19        128.45         2.22 o                         
  -4   1   3          0.39          0.04         0.10 o                         
  -3   1   3       2149.85       2219.00        24.21 o                         
  -2   1   3       2049.57       2046.42        30.30 o                         
  -1   1   3       1457.39       1325.22        27.43 o                         
   0   1   3         53.78         43.96         0.72 o                         
   1   1   3        400.78        421.17         6.06 o                         
   2   1   3        103.29        104.49         1.73 o                         
   3   1   3       1392.32       1469.68        20.82 o                         
   4   1   3          3.39          3.19         0.48 o                         
   5   1   3         97.51        100.07         1.99 o                         
   6   1   3          0.47          0.81         0.38 o                         
   7   1   3          2.16          2.25         0.51 o                         
   8   1   3          2.31          3.41         1.44 o                         
  -9   2   3          0.14         -0.78         0.89 o                         
  -8   2   3         20.19         19.91         1.75 o                         
  -7   2   3          6.81          7.68         0.50 o                         
  -6   2   3          5.35          5.39         0.39 o                         
  -5   2   3          6.79          5.94         1.15 o                         
  -4   2   3        139.72        164.06         3.54 o                         
  -3   2   3       1257.62       1194.44        31.87 o                         
  -2   2   3          3.51          4.10         0.21 o                         
  -1   2   3         11.57          6.60         0.20 o                         
   0   2   3       1560.60       1439.34        53.57 o                         
   1   2   3         75.96         90.77         3.12 o                         
   2   2   3          0.59          1.18         0.37 o                         
   3   2   3         27.33         27.20         0.84 o                         
   4   2   3        127.72        145.33         3.63 o                         
   5   2   3          0.94          1.30         0.31 o                         
   6   2   3          0.07          0.03         0.41 o                         
   7   2   3          0.15          0.05         0.99 o                         
   8   2   3          8.73          9.36         2.11 o                         
  -9   3   3          1.04         -0.40         0.72 o                         
  -8   3   3          0.44          0.62         0.52 o                         
  -7   3   3         17.28         12.85         0.57 o                         
  -6   3   3         59.42         58.29         3.49 o                         
  -5   3   3         26.97         19.32         0.94 o                         
  -4   3   3         56.77         47.85         2.05 o                         
  -3   3   3        105.01         92.80         5.60 o                         
  -2   3   3        500.09        467.20        23.64 o                         
  -1   3   3        742.33        673.55        34.13 o                         
   0   3   3         61.18         49.13         2.68 o                         
   1   3   3         14.39         12.04         0.58 o                         
   2   3   3        129.37        130.44         4.67 o                         
   3   3   3          0.08          0.57         0.34 o                         
   4   3   3        256.32        288.63        18.06 o                         
   5   3   3         90.49        102.35         7.04 o                         
   6   3   3          3.66          4.40         0.96 o                         
   7   3   3          0.77          0.86         1.65 o                         
  -9   4   3          4.29          3.79         1.57 o                         
  -8   4   3          5.48          2.77         3.59 o                         
  -7   4   3          7.21          7.03         0.60 o                         
  -6   4   3         17.00         15.03         1.80 o                         
  -5   4   3         77.62         95.67         5.90 o                         
  -4   4   3         28.52         41.42         4.10 o                         
  -3   4   3         52.11         61.38         3.41 o                         
  -2   4   3          0.89          0.69         0.36 o                         
  -1   4   3          7.55         21.70         1.25 o                         
   0   4   3        252.49        282.06        19.14 o                         
   1   4   3         11.54         11.24         0.86 o                         
   2   4   3         44.25         37.40         1.61 o                         
   3   4   3        535.62        634.73        31.10 o                         
   4   4   3         89.96        100.40        11.60 o                         
   5   4   3         27.24         26.27         2.68 o                         
   6   4   3          4.08          3.94         0.94 o                         
  -9   5   3          1.65          0.55         1.37 o                         
  -8   5   3          8.19          9.02         1.37 o                         
  -7   5   3          0.10          0.45         0.78 o                         
  -6   5   3         32.69         27.73         3.13 o                         
  -5   5   3         53.64         64.35         9.13 o                         
  -4   5   3        160.74        173.49         2.48 o                         
  -3   5   3         46.81         48.98         0.85 o                         
  -2   5   3          3.12          2.09         0.49 o                         
  -1   5   3        156.03        167.74        19.03 o                         
   0   5   3         63.88         62.68         4.36 o                         
   1   5   3          2.47          1.85         0.32 o                         
   2   5   3         39.27         39.00         2.35 o                         
   3   5   3        477.50        562.34        50.19 o                         
   4   5   3         10.12         11.20         2.98 o                         
   5   5   3          1.39         -0.19         0.86 o                         
   6   5   3          0.18          0.57         1.47 o                         
  -8   6   3          1.29          1.04         1.63 o                         
  -7   6   3         28.92         29.41         1.35 o                         
  -6   6   3         90.72        126.57         2.46 o                         
  -5   6   3        111.93        115.67         1.75 o                         
  -4   6   3         14.00         14.76         0.43 o                         
  -3   6   3         23.05         23.58         1.04 o                         
  -2   6   3          0.25          0.25         0.44 o                         
  -1   6   3         21.41         25.69         0.97 o                         
   0   6   3         10.92          8.71         0.71 o                         
   1   6   3          7.51          6.68         0.34 o                         
   2   6   3         36.80         40.85         3.15 o                         
   3   6   3          5.55          5.84         1.88 o                         
   4   6   3          7.66          6.96         1.59 o                         
   5   6   3          0.00         -0.51         0.97 o                         
  -8   7   3          2.67          5.10         3.02 o                         
  -7   7   3         45.67         43.59         3.59 o                         
  -6   7   3          5.19          7.35         0.90 o                         
  -5   7   3          0.08          1.03         0.54 o                         
  -4   7   3         25.11         24.66         1.19 o                         
  -3   7   3          5.48          6.77         0.82 o                         
  -2   7   3          7.82          5.98         0.73 o                         
  -1   7   3         31.94         36.46         1.41 o                         
   0   7   3         16.80         11.56         0.96 o                         
   1   7   3          3.09          2.08         0.23 o                         
   2   7   3         13.36         11.07         0.60 o                         
   3   7   3          0.04          0.53         0.80 o                         
   4   7   3          1.45          0.51         1.79 o                         
  -7   8   3          0.89         -1.73         2.90 o                         
  -6   8   3         12.96         10.52         1.80 o                         
  -5   8   3          0.68          1.19         1.29 o                         
  -4   8   3          5.49          6.95         1.49 o                         
  -3   8   3          0.97          0.01         0.77 o                         
  -2   8   3          0.10         -0.88         0.88 o                         
  -1   8   3         72.02         74.88         2.81 o                         
   0   8   3          1.31          0.43         0.90 o                         
   1   8   3          0.02         -0.36         0.96 o                         
   2   8   3          4.77          3.99         1.79 o                         
  -5   9   3          4.17          6.59         1.77 o                         
  -4   9   3         11.12         13.63         2.18 o                         
  -3   9   3          0.09         -1.12         1.12 o                         
  -2   9   3          2.50          1.44         0.90 o                         
  -1   9   3          3.64          9.52         2.15 o                         
   0   9   3          0.12          1.05         1.71 o                         
   1   9   3          0.00         -2.61         3.22 o                         
  -1  -9   4          3.55          4.71         1.57 o                         
   0  -9   4          2.61          5.18         1.75 o                         
   1  -9   4          0.69          1.59         1.20 o                         
   2  -9   4          0.01          2.86         2.18 o                         
   3  -9   4         12.13         14.63         3.01 o                         
   4  -9   4          0.18          0.55         2.07 o                         
  -3  -8   4          6.71          5.28         0.95 o                         
  -2  -8   4          0.22          0.22         0.64 o                         
  -1  -8   4          1.86          3.43         2.79 o                         
   0  -8   4          0.69          0.29         2.38 o                         
   1  -8   4          2.03          2.35         0.84 o                         
   2  -8   4          0.00          1.46         0.48 o                         
   3  -8   4         98.06        116.05         3.39 o                         
   4  -8   4          0.01          0.14         0.59 o                         
   5  -8   4          7.69          6.26         0.90 o                         
   6  -8   4          0.82          0.33         1.30 o                         
  -4  -7   4          0.22         -0.13         1.13 o                         
  -3  -7   4          0.12         -0.12         0.49 o                         
  -2  -7   4          7.71          7.35         0.84 o                         
  -1  -7   4          9.36          8.51         1.23 o                         
   0  -7   4         24.26         23.38         3.09 o                         
   1  -7   4         71.35         86.13         9.13 o                         
   2  -7   4        273.29        306.69        35.55 o                         
   3  -7   4          0.60          0.95         0.33 o                         
   4  -7   4          0.02          0.39         0.43 o                         
   5  -7   4          0.02          1.20         0.71 o                         
   6  -7   4         20.57         20.87         5.58 o                         
   7  -7   4          1.35          1.75         3.29 o                         
  -5  -6   4         12.38         14.08         2.13 o                         
  -4  -6   4          3.23          3.63         0.50 o                         
  -3  -6   4         13.35         13.18         0.66 o                         
  -2  -6   4        100.67        125.36        12.60 o                         
  -1  -6   4         15.64         14.62         1.07 o                         
   0  -6   4        278.82        329.16        35.53 o                         
   1  -6   4         89.89         91.51        10.85 o                         
   2  -6   4          0.23          0.21         0.28 o                         
   3  -6   4         15.97         16.45         0.54 o                         
   4  -6   4          0.18         -0.56         0.62 o                         
   5  -6   4          0.05          0.17         0.56 o                         
   6  -6   4        104.93        121.37         9.16 o                         
   7  -6   4          2.19          2.87         1.55 o                         
  -6  -5   4          2.40          2.19         3.71 o                         
  -5  -5   4         26.17         35.79         3.78 o                         
  -4  -5   4          4.17          3.61         0.61 o                         
  -3  -5   4          5.68          4.80         0.58 o                         
  -2  -5   4          1.45          0.70         0.35 o                         
  -1  -5   4         83.84         89.87         7.89 o                         
   0  -5   4         27.43         27.58         2.55 o                         
   1  -5   4         53.01         61.66         5.18 o                         
   2  -5   4          6.95          5.45         0.62 o                         
   3  -5   4        106.59        117.70        10.35 o                         
   4  -5   4         25.44         23.57         1.61 o                         
   5  -5   4          0.03         -0.43         0.53 o                         
   6  -5   4          0.01         -0.56         1.23 o                         
   7  -5   4          1.91          4.88         1.78 o                         
   8  -5   4          0.30          3.78         1.45 o                         
  -7  -4   4          0.56          2.58         1.63 o                         
  -6  -4   4          0.00          0.53         0.73 o                         
  -5  -4   4          0.16          0.71         0.62 o                         
  -4  -4   4         85.70         91.77         4.22 o                         
  -3  -4   4         54.26         59.70         4.31 o                         
  -2  -4   4         56.08         52.59         2.07 o                         
  -1  -4   4         30.10         33.70         0.85 o                         
   0  -4   4        445.50        449.61        26.97 o                         
   1  -4   4        198.33        182.03        11.30 o                         
   2  -4   4          3.03          1.40         0.28 o                         
   3  -4   4        166.71        153.33        15.51 o                         
   4  -4   4          0.73          0.14         0.58 o                         
   5  -4   4          7.55          7.45         0.57 o                         
   6  -4   4         24.81         26.01         0.70 o                         
   7  -4   4         49.85         44.44         4.39 o                         
   8  -4   4         13.41         14.65         1.98 o                         
  -8  -3   4          1.20         -0.17         1.19 o                         
  -7  -3   4          4.05          3.24         1.13 o                         
  -6  -3   4          2.06          3.16         0.53 o                         
  -5  -3   4          1.42          0.85         0.36 o                         
  -4  -3   4          5.60          4.94         0.42 o                         
  -3  -3   4        135.23        143.02         9.49 o                         
  -2  -3   4        160.68        170.93        11.06 o                         
  -1  -3   4         40.89         51.63         3.67 o                         
   0  -3   4         10.55         11.48         0.45 o                         
   1  -3   4         31.27         30.91         1.53 o                         
   2  -3   4        233.10        336.50        17.32 o                         
   3  -3   4        205.84        220.53        19.83 o                         
   4  -3   4          0.93          0.60         0.30 o                         
   5  -3   4         45.01         37.92         3.07 o                         
   6  -3   4        153.14        189.63        13.99 o                         
   7  -3   4         11.18         11.42         1.00 o                         
   8  -3   4         25.29         24.78         2.11 o                         
  -8  -2   4          0.07         -0.01         0.84 o                         
  -7  -2   4         12.11         11.72         0.63 o                         
  -6  -2   4          0.05          0.53         0.58 o                         
  -5  -2   4         21.58         17.36         0.61 o                         
  -4  -2   4          0.33          0.94         0.28 o                         
  -3  -2   4        286.79        286.20        12.45 o                         
  -2  -2   4          2.85          1.75         0.53 o                         
  -1  -2   4          9.93         10.24         0.48 o                         
   0  -2   4        556.13        476.13        25.81 o                         
   1  -2   4         79.35         69.44         4.16 o                         
   2  -2   4        490.68        485.66        32.02 o                         
   3  -2   4        370.24        351.45        20.91 o                         
   4  -2   4         30.43         32.22         0.98 o                         
   5  -2   4         74.81         72.60         3.50 o                         
   6  -2   4        652.24        790.53        15.58 o                         
   7  -2   4         34.35         38.88         1.64 o                         
   8  -2   4          2.86          3.73         0.81 o                         
  -9  -1   4          1.27          2.13         1.98 o                         
  -8  -1   4          6.31          6.54         0.92 o                         
  -7  -1   4          2.04          1.52         0.37 o                         
  -6  -1   4         29.85         33.95         0.98 o                         
  -5  -1   4          0.60          0.45         0.24 o                         
  -4  -1   4         22.51         37.39         0.67 o                         
  -3  -1   4        877.10        955.03        13.75 o                         
  -2  -1   4       2451.28       2433.28        36.86 o                         
  -1  -1   4       1464.23       1458.05        21.54 o                         
   0  -1   4        338.95        382.03         9.17 o                         
   1  -1   4        137.29        107.15         2.72 o                         
   2  -1   4        118.36        107.88         5.41 o                         
   3  -1   4        274.92        316.60        16.94 o                         
   4  -1   4         29.38         25.41         0.87 o                         
   5  -1   4        341.45        383.97         7.47 o                         
   6  -1   4          3.80          3.30         1.01 o                         
   7  -1   4         21.91         20.68         1.21 o                         
   8  -1   4          4.08          7.36         1.20 o                         
  -9   0   4          2.25         -0.23         2.29 o                         
  -8   0   4          0.03         -0.05         0.52 o                         
  -7   0   4          3.69          2.94         0.49 o                         
  -6   0   4          4.22          3.03         0.52 o                         
  -5   0   4         41.36         46.99         0.85 o                         
  -4   0   4       2324.92       2491.56        27.62 o                         
  -3   0   4         70.53         82.73         1.34 o                         
  -2   0   4         23.19         19.15         0.43 o                         
  -1   0   4       1681.70       1484.86        16.41 o                         
   0   0   4        250.75        270.11         4.05 o                         
   1   0   4         55.60         47.81         1.50 o                         
   2   0   4        924.27        942.94        29.58 o                         
   3   0   4          5.57          7.49         0.69 o                         
   4   0   4         33.12         41.78         1.09 o                         
   5   0   4         94.67         97.28         2.00 o                         
   6   0   4         62.84         74.42         2.26 o                         
   7   0   4          3.27          3.11         0.68 o                         
   8   0   4          1.00          0.68         0.69 o                         
  -9   1   4          0.91          0.83         1.81 o                         
  -8   1   4          0.00         -0.37         0.87 o                         
  -7   1   4         23.61         22.63         0.96 o                         
  -6   1   4         30.95         28.64         0.77 o                         
  -5   1   4         18.87         29.24         0.69 o                         
  -4   1   4        234.05        278.52         3.36 o                         
  -3   1   4        586.42        597.00         7.32 o                         
  -2   1   4        150.15        132.93         1.96 o                         
  -1   1   4        772.74        765.14        10.04 o                         
   0   1   4        427.63        408.88         5.63 o                         
   1   1   4         35.73         32.51         0.72 o                         
   2   1   4       3222.36       3690.28       116.78 o                         
   3   1   4         28.79         23.46         0.79 o                         
   4   1   4         20.15         18.41         0.62 o                         
   5   1   4          0.75          0.07         0.56 o                         
   6   1   4         48.43         55.92         3.35 o                         
   7   1   4          2.67          3.02         0.48 o                         
   8   1   4          0.23          3.33         1.72 o                         
  -9   2   4          0.91          0.76         1.72 o                         
  -8   2   4          8.49          8.85         0.91 o                         
  -7   2   4         26.05         23.98         2.45 o                         
  -6   2   4        345.46        415.73        27.37 o                         
  -5   2   4          9.31          8.67         0.72 o                         
  -4   2   4         48.45         51.18         1.19 o                         
  -3   2   4        436.75        398.43         8.58 o                         
  -2   2   4        170.79        173.35         7.69 o                         
  -1   2   4         76.56         74.27         3.21 o                         
   0   2   4         58.80         56.95         1.06 o                         
   1   2   4       1204.65       1341.12        26.58 o                         
   2   2   4          2.77          6.00         0.44 o                         
   3   2   4          1.48          1.49         1.01 o                         
   4   2   4         34.82         32.41         2.04 o                         
   5   2   4        201.12        228.40         6.79 o                         
   6   2   4         65.35         69.78         3.03 o                         
   7   2   4          7.05          8.47         1.24 o                         
  -9   3   4          6.67          7.39         0.93 o                         
  -8   3   4         31.10         32.04         1.56 o                         
  -7   3   4          2.01          1.52         0.45 o                         
  -6   3   4        151.77        153.76         8.11 o                         
  -5   3   4         19.42         19.75         1.46 o                         
  -4   3   4         58.10         68.81         4.26 o                         
  -3   3   4         20.30         23.77         0.69 o                         
  -2   3   4       2330.12       2368.11       132.98 o                         
  -1   3   4         42.37         46.05         2.59 o                         
   0   3   4        148.78        140.00         5.37 o                         
   1   3   4        383.94        392.30        14.85 o                         
   2   3   4        603.79        642.86        30.15 o                         
   3   3   4          2.30          2.53         0.43 o                         
   4   3   4          9.15          7.64         0.62 o                         
   5   3   4         38.78         44.52         1.82 o                         
   6   3   4          0.91          1.91         0.85 o                         
   7   3   4          0.00         -0.31         0.97 o                         
  -9   4   4          0.14          1.13         1.68 o                         
  -8   4   4          1.50          3.23         1.93 o                         
  -7   4   4         35.93         40.50         5.05 o                         
  -6   4   4          5.50          2.95         0.41 o                         
  -5   4   4          3.90          5.92         0.40 o                         
  -4   4   4        417.57        443.76        20.17 o                         
  -3   4   4        227.76        253.10        13.18 o                         
  -2   4   4          0.19         -0.26         0.26 o                         
  -1   4   4        224.66        209.32        15.91 o                         
   0   4   4        204.36        234.52        14.84 o                         
   1   4   4          6.10          5.51         0.58 o                         
   2   4   4         27.16         24.37         3.72 o                         
   3   4   4         13.63         12.44         0.67 o                         
   4   4   4          1.74          1.10         0.59 o                         
   5   4   4         14.53         16.03         1.17 o                         
   6   4   4          1.99          0.40         0.91 o                         
  -9   5   4          6.01          5.73         1.46 o                         
  -8   5   4          4.54          3.27         1.30 o                         
  -7   5   4          9.97          8.09         0.80 o                         
  -6   5   4         44.78         47.31         6.41 o                         
  -5   5   4          8.02          5.59         0.86 o                         
  -4   5   4         19.95         21.90         2.17 o                         
  -3   5   4        215.84        236.90        23.21 o                         
  -2   5   4         17.67         22.18         3.10 o                         
  -1   5   4         39.46         38.15         2.22 o                         
   0   5   4         47.40         40.54         3.38 o                         
   1   5   4        210.73        237.07        21.72 o                         
   2   5   4        116.20        134.10        11.29 o                         
   3   5   4         12.14         15.34         0.85 o                         
   4   5   4          2.41          1.78         0.61 o                         
   5   5   4          8.23         11.49         1.34 o                         
  -8   6   4          1.74          0.30         1.54 o                         
  -7   6   4          5.21          6.89         1.43 o                         
  -6   6   4        199.25        286.46         4.65 o                         
  -5   6   4         77.27         87.65         1.57 o                         
  -4   6   4         44.42         52.42         0.92 o                         
  -3   6   4          0.02         -0.13         0.13 o                         
  -2   6   4         31.06         32.87         1.22 o                         
  -1   6   4        113.89        131.17        15.62 o                         
   0   6   4         15.21         16.30         0.96 o                         
   1   6   4         33.23         28.61         1.82 o                         
   2   6   4          1.79          0.77         0.92 o                         
   3   6   4          1.05          1.62         1.03 o                         
   4   6   4          1.38          0.97         0.69 o                         
   5   6   4          5.43          5.95         1.44 o                         
  -8   7   4          3.57          2.97         2.02 o                         
  -7   7   4          5.90          6.28         1.39 o                         
  -6   7   4         57.45         50.96         2.25 o                         
  -5   7   4          0.04         -1.02         1.02 o                         
  -4   7   4         10.13          8.92         0.86 o                         
  -3   7   4         10.36         12.68         0.90 o                         
  -2   7   4         32.03         30.30         1.34 o                         
  -1   7   4         30.84         28.44         4.75 o                         
   0   7   4         18.32         17.52         1.23 o                         
   1   7   4         10.19          9.06         0.44 o                         
   2   7   4          7.04          5.25         3.55 o                         
   3   7   4          6.40          4.44         0.97 o                         
  -7   8   4         19.68         26.20         2.39 o                         
  -6   8   4          0.59          0.72         1.48 o                         
  -5   8   4          0.05         -1.19         1.19 o                         
  -4   8   4          2.40          2.83         1.27 o                         
  -3   8   4          0.72          2.08         0.88 o                         
  -2   8   4         44.96         44.84         2.08 o                         
  -1   8   4          1.05          1.33         0.91 o                         
   0   8   4          2.31          4.11         1.15 o                         
   1   8   4          0.62          2.19         1.46 o                         
   2   8   4         10.44          9.39         1.67 o                         
  -5   9   4          0.04         -1.60         1.88 o                         
  -4   9   4          1.84          2.09         1.44 o                         
  -3   9   4          0.88         -0.05         1.54 o                         
  -2   9   4          1.07         -0.99         1.24 o                         
  -1   9   4          0.89          0.49         1.72 o                         
   0   9   4          1.44          0.32         2.22 o                         
  -1  -9   5          0.26          0.58         1.44 o                         
   0  -9   5          1.44          4.91         1.66 o                         
   4  -9   5          7.45          7.17         3.31 o                         
  -3  -8   5          1.84          3.38         1.07 o                         
  -2  -8   5          0.00         -0.62         0.69 o                         
  -1  -8   5          0.50          2.71         0.68 o                         
   0  -8   5         19.05         20.01         2.00 o                         
   1  -8   5          0.00         -0.27         0.50 o                         
   2  -8   5         12.16         10.00         0.72 o                         
   3  -8   5          1.71          0.78         0.60 o                         
   4  -8   5         10.88         11.78         1.62 o                         
   5  -8   5          3.18          2.25         0.88 o                         
  -4  -7   5          0.37          0.01         0.76 o                         
  -3  -7   5          1.32          1.05         0.61 o                         
  -2  -7   5          4.77          3.38         0.66 o                         
  -1  -7   5         49.71         52.84         5.95 o                         
   0  -7   5         26.23         31.00         4.54 o                         
   1  -7   5         13.18         10.02         2.03 o                         
   2  -7   5          0.29         -0.09         0.37 o                         
   3  -7   5         39.36         44.37         1.44 o                         
   4  -7   5          6.01          4.05         0.82 o                         
   5  -7   5         17.30         18.10         1.27 o                         
   6  -7   5         12.14          4.33         1.44 o                         
  -5  -6   5          0.97          0.48         1.72 o                         
  -4  -6   5          3.82          2.32         0.75 o                         
  -3  -6   5          8.22          7.92         1.57 o                         
  -2  -6   5        145.79        189.38        21.35 o                         
  -1  -6   5         68.19         85.26         8.91 o                         
   0  -6   5         22.65         24.85         1.27 o                         
   1  -6   5         49.46         62.68         4.19 o                         
   2  -6   5        137.65        161.82        17.37 o                         
   3  -6   5          0.23         -0.11         0.32 o                         
   4  -6   5          2.59          1.48         0.41 o                         
   5  -6   5         95.49         89.06         7.74 o                         
   6  -6   5          3.67          2.31         1.07 o                         
   7  -6   5          1.75         -0.08         0.91 o                         
  -6  -5   5          0.89          1.62         1.66 o                         
  -5  -5   5          7.98          7.58         0.70 o                         
  -4  -5   5          1.09          0.40         0.39 o                         
  -3  -5   5         68.69         85.00         5.05 o                         
  -2  -5   5          3.12          3.77         0.39 o                         
  -1  -5   5          3.64          3.44         1.04 o                         
   0  -5   5          4.40          5.39         0.80 o                         
   1  -5   5        168.63        188.67        15.63 o                         
   2  -5   5         25.35         27.10         0.82 o                         
   3  -5   5          6.87          6.10         0.96 o                         
   4  -5   5         57.36         44.20         3.22 o                         
   5  -5   5         48.86         35.59         3.78 o                         
   6  -5   5          7.10          7.73         0.88 o                         
   7  -5   5          1.15          1.13         0.94 o                         
   8  -5   5          9.63         12.20         2.44 o                         
  -7  -4   5          0.47         -0.53         1.82 o                         
  -6  -4   5          1.88          2.43         0.68 o                         
  -5  -4   5         32.70         42.37         4.27 o                         
  -4  -4   5          1.27          1.21         0.31 o                         
  -3  -4   5        214.89        244.13         9.33 o                         
  -2  -4   5        124.02        147.65        11.59 o                         
  -1  -4   5         24.83         24.90         1.65 o                         
   0  -4   5          0.45          0.23         0.27 o                         
   1  -4   5        216.54        245.18        14.74 o                         
   2  -4   5         65.05         64.81         4.63 o                         
   3  -4   5         99.44        112.72         8.13 o                         
   4  -4   5        141.52        135.12        11.60 o                         
   5  -4   5         69.23         79.30         8.47 o                         
   6  -4   5          2.37          2.08         0.40 o                         
   7  -4   5          7.61          6.19         0.78 o                         
   8  -4   5         14.18         20.79         2.17 o                         
  -8  -3   5          3.74          2.43         1.14 o                         
  -7  -3   5          4.62          3.51         0.94 o                         
  -6  -3   5          1.68          1.38         0.38 o                         
  -5  -3   5          9.40          6.65         0.41 o                         
  -4  -3   5         26.54         34.95         1.96 o                         
  -3  -3   5         10.04         11.42         0.62 o                         
  -2  -3   5         15.85         16.40         1.06 o                         
  -1  -3   5        315.08        361.22        15.66 o                         
   0  -3   5        352.97        380.76        25.45 o                         
   1  -3   5        127.36        147.86         9.27 o                         
   2  -3   5         40.00         36.75         1.40 o                         
   3  -3   5         53.86         65.29         4.63 o                         
   4  -3   5         16.50         15.89         0.73 o                         
   5  -3   5          6.07          7.71         0.70 o                         
   6  -3   5         86.85         87.16         7.15 o                         
   7  -3   5          0.48          0.88         0.99 o                         
   8  -3   5          0.53          5.56         2.73 o                         
  -8  -2   5          6.12          6.19         1.63 o                         
  -7  -2   5         11.95         10.69         0.66 o                         
  -6  -2   5         17.94         23.08         0.72 o                         
  -5  -2   5         48.94         46.27         1.15 o                         
  -4  -2   5         34.67         34.94         0.88 o                         
  -3  -2   5         50.28         50.64         1.75 o                         
  -2  -2   5        147.19        156.49         2.73 o                         
  -1  -2   5        319.54        335.01        11.69 o                         
   0  -2   5        170.63        165.92         6.39 o                         
   1  -2   5         51.53         51.43         1.06 o                         
   2  -2   5        138.63        144.98         4.42 o                         
   3  -2   5          0.66          1.39         0.67 o                         
   4  -2   5        154.11        166.93        11.95 o                         
   5  -2   5         48.22         50.66         2.40 o                         
   6  -2   5          5.46          7.00         0.76 o                         
   7  -2   5          4.92          3.63         0.78 o                         
   8  -2   5          5.04          4.61         1.00 o                         
  -9  -1   5          4.23          6.56         1.29 o                         
  -8  -1   5          5.99          4.98         0.86 o                         
  -7  -1   5          0.19          0.70         0.33 o                         
  -6  -1   5          1.92          1.80         0.27 o                         
  -5  -1   5          0.96          0.59         0.20 o                         
  -4  -1   5        128.95        125.56         2.07 o                         
  -3  -1   5       1287.62       1454.25        17.41 o                         
  -2  -1   5        305.19        351.50         4.96 o                         
  -1  -1   5        202.38        214.43         2.82 o                         
   0  -1   5          0.10          0.16         0.20 o                         
   1  -1   5         36.36         26.37         0.70 o                         
   2  -1   5        736.01        809.18        28.71 o                         
   3  -1   5          1.97          1.76         0.53 o                         
   4  -1   5        351.60        374.16        13.54 o                         
   5  -1   5        248.77        268.32         9.79 o                         
   6  -1   5          1.46          1.34         0.88 o                         
   7  -1   5          2.62          1.90         0.79 o                         
   8  -1   5          1.37          2.30         1.26 o                         
  -9   0   5          0.23         -1.00         1.42 o                         
  -8   0   5          2.23          1.00         0.70 o                         
  -7   0   5          1.98          1.27         0.30 o                         
  -6   0   5          4.92          3.70         0.28 o                         
  -5   0   5         15.59         15.45         0.49 o                         
  -4   0   5        314.64        285.45         4.19 o                         
  -3   0   5       1852.48       1879.15        22.33 o                         
  -2   0   5        610.91        624.14         7.70 o                         
  -1   0   5        802.90        789.19         9.64 o                         
   0   0   5        211.33        228.74         6.50 o                         
   1   0   5        303.61        309.65         4.74 o                         
   2   0   5         37.29         26.73         1.42 o                         
   3   0   5        248.97        260.59        12.56 o                         
   4   0   5          0.97          0.72         0.37 o                         
   5   0   5          0.14         -0.53         0.53 o                         
   6   0   5         11.82         12.83         0.80 o                         
   7   0   5         48.39         61.80         2.23 o                         
   8   0   5          0.03         -0.28         1.16 o                         
  -9   1   5          1.07          0.26         0.79 o                         
  -8   1   5          0.18          0.33         0.54 o                         
  -7   1   5          0.00          0.09         0.26 o                         
  -6   1   5         10.04          9.85         0.48 o                         
  -5   1   5        263.51        259.97         5.32 o                         
  -4   1   5       1173.70       1370.00        31.55 o                         
  -3   1   5         14.76          6.19         0.29 o                         
  -2   1   5        267.15        249.19         4.17 o                         
  -1   1   5          1.58          0.48         0.16 o                         
   0   1   5         20.41          9.52         0.32 o                         
   1   1   5       1619.81       1732.37        32.64 o                         
   2   1   5          0.66         -0.19         0.54 o                         
   3   1   5         11.18          8.67         0.44 o                         
   4   1   5         84.49        106.88         4.52 o                         
   5   1   5         21.02         19.97         1.17 o                         
   6   1   5          1.17          1.90         0.73 o                         
   7   1   5          0.88          0.85         1.61 o                         
  -9   2   5          4.60          3.29         1.00 o                         
  -8   2   5          6.28          4.93         1.25 o                         
  -7   2   5          0.72          0.49         0.36 o                         
  -6   2   5          6.69          6.65         0.69 o                         
  -5   2   5         12.46          6.06         0.32 o                         
  -4   2   5         24.18         21.09         0.48 o                         
  -3   2   5        290.42        306.06         8.31 o                         
  -2   2   5        108.38         84.55         3.10 o                         
  -1   2   5        200.57        227.67         5.88 o                         
   0   2   5        209.70        214.72         5.36 o                         
   1   2   5          0.06          0.12         0.41 o                         
   2   2   5        345.14        369.80         6.49 o                         
   3   2   5         30.74         30.56         1.05 o                         
   4   2   5          0.91         -0.08         0.54 o                         
   5   2   5          1.34          1.32         0.84 o                         
   6   2   5         22.86         25.58         1.95 o                         
   7   2   5         10.55          7.81         1.58 o                         
  -9   3   5          4.50          2.60         0.84 o                         
  -8   3   5         18.10         17.41         3.75 o                         
  -7   3   5          0.52         -0.10         0.33 o                         
  -6   3   5         19.24         22.87         0.76 o                         
  -5   3   5         31.93         38.12         3.69 o                         
  -4   3   5         36.90         38.07         3.21 o                         
  -3   3   5        126.87        133.53         2.54 o                         
  -2   3   5          0.72          0.00         0.21 o                         
  -1   3   5        326.09        324.66        17.57 o                         
   0   3   5         26.59         22.11         0.51 o                         
   1   3   5         53.73         51.23         1.86 o                         
   2   3   5        345.23        362.38        12.28 o                         
   3   3   5        101.57        112.08         4.84 o                         
   4   3   5          0.07          0.30         0.45 o                         
   5   3   5         12.64         11.95         1.11 o                         
   6   3   5         17.14         18.41         1.61 o                         
   7   3   5          8.13          6.75         1.49 o                         
  -9   4   5          0.55          0.34         1.38 o                         
  -8   4   5          0.22          0.23         1.31 o                         
  -7   4   5          2.91          4.00         0.65 o                         
  -6   4   5          3.40          1.76         0.37 o                         
  -5   4   5         15.22         13.55         1.45 o                         
  -4   4   5         37.83         39.07         3.27 o                         
  -3   4   5        338.11        359.83        21.44 o                         
  -2   4   5         28.56         28.38         2.54 o                         
  -1   4   5          0.56          0.37         0.19 o                         
   0   4   5          1.78          1.55         0.22 o                         
   1   4   5        682.88        725.68        47.39 o                         
   2   4   5         22.94         18.34         1.02 o                         
   3   4   5         59.25         63.55         6.80 o                         
   4   4   5         54.02         59.13         8.66 o                         
   5   4   5          3.03          4.25         1.10 o                         
   6   4   5          0.00          0.53         1.17 o                         
  -9   5   5          1.38         -0.57         1.16 o                         
  -8   5   5          0.08         -0.79         1.41 o                         
  -7   5   5         19.21         19.71         1.22 o                         
  -6   5   5         29.15         37.92         1.00 o                         
  -5   5   5         30.56         29.30         2.47 o                         
  -4   5   5          4.04          4.25         0.35 o                         
  -3   5   5          4.57          6.06         0.32 o                         
  -2   5   5         37.15         40.59         2.43 o                         
  -1   5   5         65.60         70.68         5.49 o                         
   0   5   5         14.79         16.55         1.90 o                         
   1   5   5        899.09       1040.45        86.49 o                         
   2   5   5         13.66         12.85         1.30 o                         
   3   5   5         26.02         29.78         2.73 o                         
   4   5   5          8.55          9.31         2.11 o                         
   5   5   5          4.85          4.32         1.33 o                         
  -8   6   5          0.83          0.12         1.28 o                         
  -7   6   5         62.84         64.86         2.62 o                         
  -6   6   5          0.15         -0.52         0.52 o                         
  -5   6   5          0.19          0.84         0.52 o                         
  -4   6   5          3.34          5.00         0.35 o                         
  -3   6   5         11.91         12.17         0.37 o                         
  -2   6   5         52.74         49.84         2.71 o                         
  -1   6   5         14.23         16.23         0.57 o                         
   0   6   5         10.15          9.00         0.74 o                         
   1   6   5          2.12          4.07         0.33 o                         
   2   6   5          7.63          7.85         1.18 o                         
   3   6   5          0.08          0.31         0.58 o                         
   4   6   5          4.48          4.86         1.08 o                         
  -8   7   5         17.71         21.04         3.03 o                         
  -7   7   5          1.10         -0.59         1.55 o                         
  -6   7   5          4.59          3.49         1.16 o                         
  -5   7   5          2.53          3.73         1.20 o                         
  -4   7   5          0.49          0.80         0.63 o                         
  -3   7   5          5.31          5.67         0.82 o                         
  -2   7   5          4.63          3.40         0.77 o                         
  -1   7   5         28.93         22.98         1.57 o                         
   0   7   5          5.13          6.49         1.36 o                         
   1   7   5          1.29          2.06         1.43 o                         
   2   7   5          0.08         -0.82         0.95 o                         
   3   7   5          4.51          6.03         1.08 o                         
  -7   8   5          0.01         -0.12         2.05 o                         
  -6   8   5          0.94          0.27         1.79 o                         
  -5   8   5          0.15          0.21         1.29 o                         
  -4   8   5          0.17          0.90         1.46 o                         
  -3   8   5         22.24         20.51         1.57 o                         
  -2   8   5          1.86          3.52         1.01 o                         
  -1   8   5          0.52          1.27         0.93 o                         
   0   8   5          0.20          0.66         2.15 o                         
   1   8   5         16.54         18.88         3.92 o                         
   2   8   5          0.42          1.20         1.31 o                         
  -5   9   5          0.46         -0.26         1.37 o                         
  -4   9   5          1.86          2.84         1.57 o                         
  -3   9   5          3.16          6.33         1.71 o                         
  -2   9   5          2.02          1.16         1.67 o                         
  -1   9   5          0.55         -0.06         1.80 o                         
   0  -9   6          0.41          0.62         2.26 o                         
  -2  -8   6          1.84          0.17         0.74 o                         
  -1  -8   6          0.99          1.33         0.71 o                         
   0  -8   6          2.88          0.97         0.77 o                         
   1  -8   6          5.40          5.46         1.11 o                         
   2  -8   6          0.10          0.96         1.42 o                         
   3  -8   6          0.57         -0.75         0.75 o                         
   4  -8   6          2.08          1.11         0.88 o                         
   5  -8   6          3.03          2.16         1.12 o                         
  -4  -7   6          0.80          3.35         1.21 o                         
  -3  -7   6          0.57          0.46         0.72 o                         
  -2  -7   6          5.60          7.86         0.84 o                         
  -1  -7   6         28.63         31.11         1.94 o                         
   0  -7   6        219.48        257.26        27.25 o                         
   1  -7   6          6.29          5.50         0.59 o                         
   2  -7   6          8.36          8.36         0.93 o                         
   3  -7   6          8.82          7.04         0.63 o                         
   4  -7   6          6.65          3.09         0.73 o                         
   5  -7   6          2.15          2.99         0.97 o                         
   6  -7   6          0.72          1.48         3.44 o                         
  -5  -6   6          0.79          0.61         1.18 o                         
  -4  -6   6          7.55          6.83         1.07 o                         
  -3  -6   6          0.39          0.10         0.73 o                         
  -2  -6   6         91.97         95.42         9.49 o                         
  -1  -6   6        299.11        388.42        39.56 o                         
   0  -6   6         59.14         61.34         5.11 o                         
   1  -6   6          6.83          3.85         0.47 o                         
   2  -6   6          0.40         -0.06         0.50 o                         
   3  -6   6         15.99         12.39         0.64 o                         
   4  -6   6         97.27        104.37         8.55 o                         
   5  -6   6          1.36          0.65         0.40 o                         
   6  -6   6          0.81          1.18         0.83 o                         
   7  -6   6          0.26         -0.20         1.82 o                         
  -6  -5   6          1.12          1.01         0.96 o                         
  -5  -5   6         13.10         13.81         0.66 o                         
  -4  -5   6         10.62          9.89         0.56 o                         
  -3  -5   6         22.27         27.46         1.54 o                         
  -2  -5   6         14.15         12.86         0.62 o                         
  -1  -5   6         14.85         11.68         1.60 o                         
   0  -5   6          1.12          0.74         0.34 o                         
   1  -5   6          0.00         -0.18         0.41 o                         
   2  -5   6         11.73         14.32         0.96 o                         
   3  -5   6          2.42          4.49         0.45 o                         
   4  -5   6          0.59          0.21         0.36 o                         
   5  -5   6          2.67          1.20         0.51 o                         
   6  -5   6          0.75          0.16         1.50 o                         
   7  -5   6          0.27         -0.11         0.99 o                         
  -7  -4   6         10.46         12.56         5.51 o                         
  -6  -4   6          1.23         -0.04         2.16 o                         
  -5  -4   6         24.68         23.15         1.16 o                         
  -4  -4   6          6.95          4.87         0.53 o                         
  -3  -4   6          7.10         10.62         0.79 o                         
  -2  -4   6        130.65        148.79         5.66 o                         
  -1  -4   6          0.38          0.49         0.33 o                         
   0  -4   6         32.84         33.34         1.33 o                         
   1  -4   6         97.57        100.54         6.36 o                         
   2  -4   6          6.76          7.21         0.59 o                         
   3  -4   6          0.98          0.72         0.34 o                         
   4  -4   6          5.43          4.70         0.46 o                         
   5  -4   6         66.34         65.14         1.56 o                         
   6  -4   6          0.24          0.87         0.98 o                         
   7  -4   6          0.06         -0.43         1.45 o                         
  -8  -3   6          0.01          0.39         1.25 o                         
  -7  -3   6          6.87          4.74         0.91 o                         
  -6  -3   6          9.43          8.58         1.45 o                         
  -5  -3   6         26.94         21.68         0.88 o                         
  -4  -3   6          1.34          2.17         0.35 o                         
  -3  -3   6         10.08         11.81         0.52 o                         
  -2  -3   6        263.51        290.20        19.15 o                         
  -1  -3   6         36.29         35.43         1.94 o                         
   0  -3   6        996.51       1210.97        76.23 o                         
   1  -3   6          4.64          5.14         0.47 o                         
   2  -3   6         31.51         28.53         0.85 o                         
   3  -3   6          3.93          4.09         0.45 o                         
   4  -3   6        102.35        114.20         8.19 o                         
   5  -3   6         28.32         24.02         1.42 o                         
   6  -3   6         47.12         48.57         4.80 o                         
   7  -3   6          0.63          0.93         2.04 o                         
   8  -3   6          0.85          2.38         1.21 o                         
  -8  -2   6          6.65          7.84         3.88 o                         
  -7  -2   6          5.71          5.76         0.99 o                         
  -6  -2   6         10.43          7.05         0.65 o                         
  -5  -2   6         23.01         29.14         0.91 o                         
  -4  -2   6          3.10          0.81         0.64 o                         
  -3  -2   6          4.83          4.48         0.32 o                         
  -2  -2   6         28.59         31.03         0.66 o                         
  -1  -2   6        322.56        355.91        12.23 o                         
   0  -2   6          0.04          0.65         0.26 o                         
   1  -2   6         83.00         74.00         3.01 o                         
   2  -2   6         14.40         10.36         1.11 o                         
   3  -2   6         10.72         10.42         0.71 o                         
   4  -2   6        899.68       1038.50        67.35 o                         
   5  -2   6          3.39          3.52         0.63 o                         
   6  -2   6         22.91         26.92         2.46 o                         
   7  -2   6          3.27          2.59         0.75 o                         
   8  -2   6          0.85          0.83         0.84 o                         
  -8  -1   6          2.75          0.98         0.93 o                         
  -7  -1   6         21.21         21.70         2.72 o                         
  -6  -1   6          2.70          2.43         0.53 o                         
  -5  -1   6          0.09          0.10         0.43 o                         
  -4  -1   6        297.19        321.57         7.02 o                         
  -3  -1   6        783.01        856.61        13.76 o                         
  -2  -1   6         34.27         23.08         0.53 o                         
  -1  -1   6         16.91         19.70         1.17 o                         
   0  -1   6        216.68        234.34         8.24 o                         
   1  -1   6        492.59        524.06        17.35 o                         
   2  -1   6         60.34         54.78         3.89 o                         
   3  -1   6        102.48        100.46         2.29 o                         
   4  -1   6         14.17         11.91         0.86 o                         
   5  -1   6          2.17          2.76         0.93 o                         
   6  -1   6          7.33          7.85         0.80 o                         
   7  -1   6          0.54          0.39         0.99 o                         
   8  -1   6          0.05         -1.19         1.19 o                         
  -9   0   6          2.28          1.85         1.92 o                         
  -8   0   6          0.02         -0.18         0.85 o                         
  -7   0   6          0.58          0.82         0.72 o                         
  -6   0   6         22.41         13.75         0.65 o                         
  -5   0   6         70.36         72.07         1.43 o                         
  -4   0   6          3.21          3.92         0.37 o                         
  -3   0   6         50.13         45.55         0.83 o                         
  -2   0   6        218.25        261.65         3.53 o                         
  -1   0   6        200.88        219.58         2.91 o                         
   0   0   6         27.01         28.31         0.67 o                         
   1   0   6         29.79         48.23         2.77 o                         
   2   0   6        158.30        182.03         3.54 o                         
   3   0   6         73.45         64.28         1.69 o                         
   4   0   6         53.08         50.23         1.36 o                         
   5   0   6         33.79         29.79         1.47 o                         
   6   0   6          0.80          0.74         0.56 o                         
   7   0   6          0.17          0.14         0.65 o                         
  -9   1   6          0.50          1.83         0.88 o                         
  -8   1   6          0.56          1.14         1.90 o                         
  -7   1   6          1.09          2.54         0.56 o                         
  -6   1   6         37.65         30.45         0.92 o                         
  -5   1   6          0.27         -0.19         0.44 o                         
  -4   1   6          0.06          0.19         0.25 o                         
  -3   1   6         92.88         77.31         1.09 o                         
  -2   1   6          8.76         10.61         0.51 o                         
  -1   1   6         67.37         68.02         1.10 o                         
   0   1   6       2826.12       3127.56        73.50 o                         
   1   1   6        164.60        171.98         2.88 o                         
   2   1   6        261.60        298.74         5.96 o                         
   3   1   6         50.28         48.72         1.17 o                         
   4   1   6         23.38         23.20         1.09 o                         
   5   1   6          1.30          0.60         0.71 o                         
   6   1   6         10.06          9.57         0.62 o                         
   7   1   6          0.13         -1.25         1.68 o                         
  -9   2   6          0.91          0.60         0.90 o                         
  -8   2   6         17.25         14.75         0.93 o                         
  -7   2   6         32.82         32.11         2.01 o                         
  -6   2   6         29.36         29.19         0.90 o                         
  -5   2   6         30.67         22.60         0.64 o                         
  -4   2   6          1.32          3.23         0.32 o                         
  -3   2   6        371.20        444.20        21.32 o                         
  -2   2   6         70.97         65.94         1.06 o                         
  -1   2   6         27.25         19.43         0.47 o                         
   0   2   6        240.77        298.79         5.49 o                         
   1   2   6          0.24          1.60         0.62 o                         
   2   2   6          0.07          0.16         0.38 o                         
   3   2   6         74.96         71.69         5.36 o                         
   4   2   6         76.61         66.05         5.56 o                         
   5   2   6         12.32         16.60         1.43 o                         
   6   2   6          9.97          8.12         1.56 o                         
   7   2   6          0.20         -0.31         1.37 o                         
  -9   3   6          0.11          0.35         2.45 o                         
  -8   3   6         52.07         49.70         3.65 o                         
  -7   3   6          3.99          2.23         0.51 o                         
  -6   3   6         16.32         16.96         2.84 o                         
  -5   3   6         29.87         32.01         1.46 o                         
  -4   3   6        483.28        503.17        22.32 o                         
  -3   3   6        299.41        301.36        20.51 o                         
  -2   3   6         23.26         23.72         0.60 o                         
  -1   3   6         73.81         74.99         3.29 o                         
   0   3   6        316.62        336.23        12.58 o                         
   1   3   6         15.52         19.18         0.54 o                         
   2   3   6          1.42          1.05         0.38 o                         
   3   3   6        100.46        113.26         9.46 o                         
   4   3   6          1.89          2.26         0.55 o                         
   5   3   6         10.21         11.26         1.09 o                         
   6   3   6          0.46         -0.94         0.94 o                         
  -9   4   6          0.73          2.56         1.67 o                         
  -8   4   6         12.42         15.54         1.78 o                         
  -7   4   6          1.75          1.49         0.98 o                         
  -6   4   6          0.08          0.90         0.46 o                         
  -5   4   6         65.24         79.52         2.92 o                         
  -4   4   6         15.31         14.68         1.78 o                         
  -3   4   6         46.39         45.81         4.21 o                         
  -2   4   6         19.36         18.40         2.48 o                         
  -1   4   6          5.98          5.80         0.30 o                         
   0   4   6         22.33         20.91         1.05 o                         
   1   4   6          5.66          4.88         0.52 o                         
   2   4   6        387.68        426.14        23.88 o                         
   3   4   6         18.13         17.68         2.03 o                         
   4   4   6          0.69          0.41         0.54 o                         
   5   4   6          0.36          0.35         2.44 o                         
   6   4   6          1.65          1.92         1.11 o                         
  -8   5   6          1.94          2.00         1.11 o                         
  -7   5   6         15.03         15.88         1.01 o                         
  -6   5   6          2.24          1.77         0.49 o                         
  -5   5   6         80.21         82.24         7.81 o                         
  -4   5   6          0.95          1.41         0.32 o                         
  -3   5   6         44.94         38.68         2.25 o                         
  -2   5   6         75.58         78.99         5.77 o                         
  -1   5   6          0.14         -0.06         0.20 o                         
   0   5   6        196.51        219.44        14.37 o                         
   1   5   6          2.31          1.60         0.24 o                         
   2   5   6         15.75         11.16         1.48 o                         
   3   5   6          8.77          8.00         1.80 o                         
   4   5   6          0.01         -0.79         0.79 o                         
   5   5   6          8.69          9.27         1.44 o                         
  -8   6   6         80.52        102.76         4.53 o                         
  -7   6   6         31.02         33.96         1.78 o                         
  -6   6   6          0.09          0.01         0.60 o                         
  -5   6   6         22.53         24.78         0.76 o                         
  -4   6   6          0.12          0.34         0.42 o                         
  -3   6   6          0.14          0.40         0.26 o                         
  -2   6   6          2.34          1.82         0.23 o                         
  -1   6   6          0.96          0.89         0.24 o                         
   0   6   6          0.07          0.03         0.25 o                         
   1   6   6          2.89          1.50         0.57 o                         
   2   6   6          4.43          3.84         1.54 o                         
   3   6   6         11.10          8.74         0.87 o                         
   4   6   6          0.21          0.97         1.72 o                         
  -7   7   6          0.88         -1.36         1.36 o                         
  -6   7   6          0.29          2.44         1.52 o                         
  -5   7   6          2.58          1.11         1.09 o                         
  -4   7   6          6.23          8.06         1.20 o                         
  -3   7   6         12.51         13.79         1.21 o                         
  -2   7   6          3.49          3.44         0.92 o                         
  -1   7   6          3.76          3.54         1.72 o                         
   0   7   6         38.44         39.28         2.53 o                         
   1   7   6          2.84          2.27         0.68 o                         
   2   7   6          2.64          4.58         1.97 o                         
   3   7   6          0.14          1.13         1.31 o                         
  -6   8   6          0.00         -1.49         1.49 o                         
  -5   8   6          2.60          1.66         1.65 o                         
  -4   8   6          3.94          3.22         1.14 o                         
  -3   8   6          5.49          6.48         1.14 o                         
  -2   8   6          0.94          0.77         0.84 o                         
  -1   8   6          0.00          0.13         1.03 o                         
   0   8   6          2.86          3.81         1.26 o                         
   1   8   6          0.99          2.55         1.44 o                         
  -4   9   6          0.00          1.45         1.29 o                         
  -3   9   6          0.82          0.31         1.48 o                         
  -2   9   6          1.60          0.05         1.72 o                         
  -2  -8   7          1.51          1.50         0.99 o                         
  -1  -8   7          4.22          3.52         2.13 o                         
   0  -8   7         11.87         12.69         1.11 o                         
   1  -8   7          1.94          3.10         0.79 o                         
   2  -8   7         10.19          9.68         1.15 o                         
   3  -8   7          0.47         -0.50         0.88 o                         
   4  -8   7          1.61          2.32         1.01 o                         
  -4  -7   7          0.12          0.63         1.02 o                         
  -3  -7   7          1.87          1.39         0.85 o                         
  -2  -7   7         11.58         10.76         1.17 o                         
  -1  -7   7          0.01         -0.67         0.67 o                         
   0  -7   7         15.73         12.89         0.89 o                         
   1  -7   7          1.11          0.03         0.14 o                         
   2  -7   7          2.84          4.40         0.83 o                         
   3  -7   7          0.02         -0.46         0.86 o                         
   4  -7   7          6.77          5.75         1.16 o                         
   5  -7   7          0.26          1.11         1.03 o                         
   6  -7   7          6.34          8.93         1.44 o                         
  -5  -6   7          0.19          0.58         0.90 o                         
  -4  -6   7          5.21          4.25         1.40 o                         
  -3  -6   7          4.91          5.85         1.00 o                         
  -2  -6   7          0.17          0.13         0.56 o                         
  -1  -6   7         32.85         35.24         2.39 o                         
   0  -6   7         36.42         39.79         4.56 o                         
   1  -6   7          0.24         -0.01         0.42 o                         
   2  -6   7          0.07          0.86         0.78 o                         
   3  -6   7        159.78        154.39        11.81 o                         
   4  -6   7          4.89          6.25         1.02 o                         
   5  -6   7         25.60         20.83         1.69 o                         
   6  -6   7          0.12         -0.76         1.49 o                         
  -6  -5   7          0.00         -0.19         0.98 o                         
  -5  -5   7          8.56         11.54         2.78 o                         
  -4  -5   7          2.72          3.31         0.63 o                         
  -3  -5   7          2.64          1.81         0.68 o                         
  -2  -5   7          0.07          0.52         0.47 o                         
  -1  -5   7          6.71          5.41         0.73 o                         
   0  -5   7         56.60         59.00         4.67 o                         
   1  -5   7         33.63         32.33         0.87 o                         
   2  -5   7          1.97          1.80         0.44 o                         
   3  -5   7        129.12        118.28         8.48 o                         
   4  -5   7          0.01          0.19         0.46 o                         
   5  -5   7          1.13          1.28         0.60 o                         
   6  -5   7          2.36          2.12         1.05 o                         
   7  -5   7         14.91         16.00         1.58 o                         
  -7  -4   7          7.62          7.27         1.45 o                         
  -6  -4   7          1.39          0.98         1.09 o                         
  -5  -4   7        100.63        113.53         4.28 o                         
  -4  -4   7         22.81         23.24         0.91 o                         
  -3  -4   7          2.16          1.33         0.43 o                         
  -2  -4   7         57.34         68.81         2.57 o                         
  -1  -4   7        123.66        129.18         6.34 o                         
   0  -4   7         21.28         19.75         0.65 o                         
   1  -4   7          4.43          5.12         0.42 o                         
   2  -4   7        102.89         93.29         5.59 o                         
   3  -4   7         67.59         77.36         5.64 o                         
   4  -4   7          8.36          6.16         0.57 o                         
   5  -4   7          0.03         -0.14         0.55 o                         
   6  -4   7         37.77         48.46         6.80 o                         
   7  -4   7          2.89          2.30         1.22 o                         
  -7  -3   7          9.78          9.46         1.06 o                         
  -6  -3   7         16.67         20.23         1.20 o                         
  -5  -3   7         46.58         51.38         1.56 o                         
  -4  -3   7         18.85         21.13         1.39 o                         
  -3  -3   7          0.42          0.44         0.37 o                         
  -2  -3   7        170.31        217.45         9.61 o                         
  -1  -3   7        371.13        407.99        22.12 o                         
   0  -3   7         45.66         45.30         1.70 o                         
   1  -3   7          3.00          7.48         1.05 o                         
   2  -3   7        156.05        174.72        10.64 o                         
   3  -3   7         29.64         27.35         0.93 o                         
   4  -3   7         75.00         66.42         2.34 o                         
   5  -3   7         76.67         85.11         6.09 o                         
   6  -3   7          6.07          4.76         1.48 o                         
   7  -3   7          0.15          1.01         1.31 o                         
  -8  -2   7          0.07         -2.60         2.60 o                         
  -7  -2   7          0.15          0.56         0.74 o                         
  -6  -2   7         11.72         13.27         0.85 o                         
  -5  -2   7          6.79          5.89         0.51 o                         
  -4  -2   7         24.18         19.30         0.62 o                         
  -3  -2   7         61.12         70.15         1.68 o                         
  -2  -2   7        178.45        191.49         7.38 o                         
  -1  -2   7          0.04          0.34         0.30 o                         
   0  -2   7        109.76        112.44         3.26 o                         
   1  -2   7         37.06         31.71         1.18 o                         
   2  -2   7         24.33         22.25         0.79 o                         
   3  -2   7        207.64        225.18        11.93 o                         
   4  -2   7         67.06         66.27         1.98 o                         
   5  -2   7         59.71         57.83         6.77 o                         
   6  -2   7          6.99          9.80         1.07 o                         
   7  -2   7          5.97          5.04         0.98 o                         
  -8  -1   7          3.40          1.80         1.48 o                         
  -7  -1   7          2.83          3.02         1.55 o                         
  -6  -1   7         74.67         74.45         1.88 o                         
  -5  -1   7        538.19        666.97        15.95 o                         
  -4  -1   7         85.94        100.91         2.79 o                         
  -3  -1   7          0.51          0.27         0.32 o                         
  -2  -1   7        169.61        165.51         2.38 o                         
  -1  -1   7        143.19        139.66         2.06 o                         
   0  -1   7         33.85         33.35         0.95 o                         
   1  -1   7        300.75        316.78        15.19 o                         
   2  -1   7        415.10        450.55         9.56 o                         
   3  -1   7        153.98        165.56         5.66 o                         
   4  -1   7        128.98        135.22         3.22 o                         
   5  -1   7         40.08         40.64         4.25 o                         
   6  -1   7          3.14          4.18         1.38 o                         
   7  -1   7          0.31         -0.56         0.88 o                         
  -9   0   7          0.09          0.00         1.16 o                         
  -8   0   7          9.77          7.49         1.07 o                         
  -7   0   7         51.42         57.10         1.87 o                         
  -6   0   7         26.17         19.88         0.78 o                         
  -5   0   7        885.22        984.53        16.35 o                         
  -4   0   7         28.26         21.26         0.63 o                         
  -3   0   7        217.23        231.28         4.18 o                         
  -2   0   7         18.90         24.27         0.58 o                         
  -1   0   7         58.00         49.53         0.92 o                         
   0   0   7        137.80        128.77         3.23 o                         
   1   0   7          0.14          0.19         0.30 o                         
   2   0   7        140.07        149.71         2.70 o                         
   3   0   7         63.89         60.31         1.73 o                         
   4   0   7          1.75          1.62         0.77 o                         
   5   0   7         30.29         31.13         1.69 o                         
   6   0   7          8.44          6.77         0.81 o                         
   7   0   7          7.30          7.66         1.29 o                         
  -9   1   7          0.71         -0.50         0.84 o                         
  -8   1   7          0.42          0.42         0.79 o                         
  -7   1   7         85.70         87.80         2.75 o                         
  -6   1   7        413.99        493.75        14.82 o                         
  -5   1   7          2.22          2.49         0.50 o                         
  -4   1   7        139.91        132.99         3.59 o                         
  -3   1   7        118.98         97.56         2.08 o                         
  -2   1   7        221.53        255.66         5.76 o                         
  -1   1   7          2.23          2.11         0.26 o                         
   0   1   7        265.66        270.33         4.37 o                         
   1   1   7         19.55         22.57         0.71 o                         
   2   1   7        169.69        190.19         3.30 o                         
   3   1   7         20.81         23.93         2.32 o                         
   4   1   7         48.47         54.10         1.19 o                         
   5   1   7          2.34          4.50         0.37 o                         
   6   1   7          0.02          1.09         1.10 o                         
   7   1   7          7.37         10.48         2.01 o                         
  -9   2   7          2.28          1.99         1.01 o                         
  -8   2   7         16.62         11.60         0.96 o                         
  -7   2   7          0.25          0.28         0.59 o                         
  -6   2   7        105.78        118.68         7.03 o                         
  -5   2   7          0.83          0.24         0.27 o                         
  -4   2   7         13.59         11.69         0.47 o                         
  -3   2   7          5.61          6.26         0.35 o                         
  -2   2   7          0.44         -0.04         0.19 o                         
  -1   2   7         48.11         44.55         0.95 o                         
   0   2   7          3.54          1.83         0.25 o                         
   1   2   7        260.08        269.26         5.77 o                         
   2   2   7         92.98         96.80         3.44 o                         
   3   2   7          2.33          1.94         0.13 o                         
   4   2   7         23.24         19.54         2.09 o                         
   5   2   7          5.78          3.28         1.07 o                         
   6   2   7          6.82          4.34         1.69 o                         
  -9   3   7          2.92          1.98         0.94 o                         
  -8   3   7          1.77          1.77         1.17 o                         
  -7   3   7         15.63         18.69         1.14 o                         
  -6   3   7          5.26          3.93         0.51 o                         
  -5   3   7         54.43         51.65         3.15 o                         
  -4   3   7         25.44         17.42         0.90 o                         
  -3   3   7        281.00        342.84        22.99 o                         
  -2   3   7         32.25         34.44         1.69 o                         
  -1   3   7        537.39        561.89        24.00 o                         
   0   3   7        382.65        403.21        16.09 o                         
   1   3   7          5.04          3.42         0.30 o                         
   2   3   7         43.13         39.13         2.90 o                         
   3   3   7          1.66          2.11         0.59 o                         
   4   3   7         13.54         14.90         2.17 o                         
   5   3   7          2.17          1.94         0.77 o                         
   6   3   7          7.61          7.24         3.13 o                         
  -9   4   7          0.30         -1.64         1.74 o                         
  -8   4   7          4.06          3.90         1.25 o                         
  -7   4   7         38.79         41.63         1.97 o                         
  -6   4   7         49.89         63.51         1.38 o                         
  -5   4   7        135.78        136.87        10.56 o                         
  -4   4   7         33.13         46.50         3.22 o                         
  -3   4   7        103.68        104.35         8.60 o                         
  -2   4   7          2.80          1.74         0.29 o                         
  -1   4   7         40.14         38.43         1.42 o                         
   0   4   7         45.91         41.81         1.45 o                         
   1   4   7         83.05         90.33         7.87 o                         
   2   4   7         73.70         74.46         3.41 o                         
   3   4   7          0.25         -0.55         0.55 o                         
   4   4   7         16.97         20.09         1.77 o                         
   5   4   7         16.94         19.68         2.66 o                         
  -8   5   7         17.26         25.29         2.22 o                         
  -7   5   7         45.02         54.20         1.83 o                         
  -6   5   7         28.57         30.05         1.09 o                         
  -5   5   7          1.72          2.29         0.42 o                         
  -4   5   7          0.74          0.91         0.34 o                         
  -3   5   7         16.01         16.24         1.02 o                         
  -2   5   7         21.11         21.50         2.17 o                         
  -1   5   7        533.84        613.35        40.49 o                         
   0   5   7         14.27         12.79         1.00 o                         
   1   5   7         24.16         22.97         0.86 o                         
   2   5   7        122.39        144.16        14.34 o                         
   3   5   7          3.18          1.64         0.57 o                         
   4   5   7          0.45         -0.56         1.07 o                         
  -8   6   7          1.39          1.93         1.23 o                         
  -7   6   7          5.71          2.21         0.84 o                         
  -6   6   7          2.44          1.51         0.77 o                         
  -5   6   7          0.81         -0.28         0.43 o                         
  -4   6   7         59.31         65.58         8.46 o                         
  -3   6   7         58.77         60.71         7.07 o                         
  -2   6   7         13.63         12.18         0.53 o                         
  -1   6   7         38.80         35.59         1.07 o                         
   0   6   7          4.35          4.58         0.66 o                         
   1   6   7          8.60          8.01         1.00 o                         
   2   6   7          0.00          0.32         0.56 o                         
   3   6   7          1.66          1.71         1.62 o                         
  -7   7   7          1.32          4.02         1.88 o                         
  -6   7   7          5.27          4.31         1.22 o                         
  -5   7   7          2.39          2.91         1.18 o                         
  -4   7   7         21.35         21.94         1.19 o                         
  -3   7   7         92.30        115.34         4.48 o                         
  -2   7   7          3.48          2.66         0.74 o                         
  -1   7   7          0.23         -0.22         0.31 o                         
   0   7   7          0.21          1.27         1.49 o                         
   1   7   7         16.29         18.31         2.55 o                         
   2   7   7          1.78          3.19         3.60 o                         
  -6   8   7          1.97          2.55         1.44 o                         
  -5   8   7          2.83         -0.81         1.69 o                         
  -4   8   7          6.52          7.87         1.68 o                         
  -3   8   7          0.46          0.05         0.96 o                         
  -2   8   7          2.54          1.86         0.98 o                         
  -1   8   7         13.38         12.22         1.72 o                         
   0   8   7          0.26          1.80         2.19 o                         
  -1  -8   8          1.23          0.46         0.75 o                         
   0  -8   8          0.32         -0.25         0.82 o                         
   1  -8   8          4.90          3.84         0.79 o                         
   2  -8   8          2.75          0.55         0.82 o                         
   3  -8   8          4.04          5.08         1.25 o                         
  -3  -7   8          5.28          7.26         3.23 o                         
  -2  -7   8         74.77         96.42         7.90 o                         
  -1  -7   8         11.22         10.26         2.11 o                         
   0  -7   8         13.56         17.81         2.82 o                         
   1  -7   8          0.08         -0.27         0.75 o                         
   2  -7   8          0.59         -0.05         0.69 o                         
   3  -7   8          1.86          1.53         0.82 o                         
   4  -7   8          0.24          0.82         1.23 o                         
   5  -7   8         12.72         14.13         1.85 o                         
  -5  -6   8          3.13          2.53         1.14 o                         
  -4  -6   8          9.87          8.50         1.29 o                         
  -3  -6   8        154.97        215.99        15.55 o                         
  -2  -6   8         14.23         13.39         3.92 o                         
  -1  -6   8          0.45          0.79         0.63 o                         
   0  -6   8          9.07          7.40         0.64 o                         
   1  -6   8          0.04          0.21         0.41 o                         
   2  -6   8         12.72         11.35         0.78 o                         
   3  -6   8          2.34          1.08         1.24 o                         
   4  -6   8         11.95          7.17         0.90 o                         
   5  -6   8          2.87          3.61         1.01 o                         
   6  -6   8          1.30          3.30         1.25 o                         
  -6  -5   8          1.59          2.28         1.23 o                         
  -5  -5   8         21.08         23.69         1.73 o                         
  -4  -5   8          0.04          0.95         0.72 o                         
  -3  -5   8         40.43         52.17         4.49 o                         
  -2  -5   8          2.08          3.36         0.51 o                         
  -1  -5   8         17.54         12.82         0.76 o                         
   0  -5   8          5.92          4.83         0.47 o                         
   1  -5   8          1.56          2.01         0.46 o                         
   2  -5   8          1.46         -0.41         0.41 o                         
   3  -5   8          3.39          1.45         0.54 o                         
   4  -5   8          0.19         -0.34         0.57 o                         
   5  -5   8          9.24          6.51         0.79 o                         
   6  -5   8          1.49          1.48         1.17 o                         
  -6  -4   8          2.78          3.22         1.08 o                         
  -5  -4   8          0.33          0.08         0.83 o                         
  -4  -4   8         11.19         15.58         1.17 o                         
  -3  -4   8          3.15          1.82         0.47 o                         
  -2  -4   8          0.03         -0.38         0.38 o                         
  -1  -4   8          2.18          0.72         0.32 o                         
   0  -4   8         32.56         35.30         1.16 o                         
   1  -4   8         12.57         12.04         0.62 o                         
   2  -4   8         42.57         40.65         2.33 o                         
   3  -4   8         84.26         94.96         9.21 o                         
   4  -4   8          0.62          0.30         0.51 o                         
   5  -4   8          0.06         -0.08         0.64 o                         
   6  -4   8          0.00          0.58         1.07 o                         
   7  -4   8          0.75         -0.81         1.05 o                         
  -7  -3   8          0.04          0.47         1.11 o                         
  -6  -3   8          0.11         -0.49         1.13 o                         
  -5  -3   8         15.83         14.32         1.04 o                         
  -4  -3   8         55.53         58.78         2.96 o                         
  -3  -3   8         47.31         51.16         1.16 o                         
  -2  -3   8        137.53        146.09         6.15 o                         
  -1  -3   8          5.10          6.52         0.53 o                         
   0  -3   8        176.75        185.87         7.85 o                         
   1  -3   8          0.02          0.12         0.44 o                         
   2  -3   8          7.79          6.41         0.59 o                         
   3  -3   8         45.78         39.05         1.23 o                         
   4  -3   8         70.48         76.60         2.83 o                         
   5  -3   8          0.71          0.08         0.70 o                         
   6  -3   8          0.43          1.19         0.72 o                         
   7  -3   8          1.55          0.43         1.10 o                         
  -8  -2   8          0.29         -0.54         2.58 o                         
  -7  -2   8          0.17          0.04         1.17 o                         
  -6  -2   8          0.01         -0.66         0.73 o                         
  -5  -2   8         34.32         41.57         1.12 o                         
  -4  -2   8         36.83         38.20         1.31 o                         
  -3  -2   8        269.25        328.13         7.08 o                         
  -2  -2   8         32.22         46.07         2.22 o                         
  -1  -2   8         51.90         55.48         1.25 o                         
   0  -2   8         20.77         19.94         0.71 o                         
   1  -2   8         18.14         15.12         0.63 o                         
   2  -2   8        563.26        638.74        23.83 o                         
   3  -2   8         32.35         28.88         1.29 o                         
   4  -2   8         87.12         97.15         2.67 o                         
   5  -2   8         56.00         58.07         5.93 o                         
   6  -2   8         10.11         14.04         2.19 o                         
   7  -2   8          0.59          2.10         2.25 o                         
  -8  -1   8          0.03          0.42         0.97 o                         
  -7  -1   8          0.98          0.37         1.28 o                         
  -6  -1   8         50.27         46.85         3.26 o                         
  -5  -1   8         88.36         95.25         1.81 o                         
  -4  -1   8          2.36          4.29         0.25 o                         
  -3  -1   8          6.98          9.36         0.47 o                         
  -2  -1   8         31.29         38.38         0.85 o                         
  -1  -1   8        229.46        242.24         4.47 o                         
   0  -1   8        108.89        111.18         4.64 o                         
   1  -1   8          8.50          5.08         0.47 o                         
   2  -1   8        131.89        133.70         2.57 o                         
   3  -1   8          5.29          5.57         0.74 o                         
   4  -1   8         38.22         36.91         3.02 o                         
   5  -1   8         22.44         20.70         1.26 o                         
   6  -1   8          6.78          8.16         1.66 o                         
   7  -1   8          7.03          7.60         1.44 o                         
  -8   0   8          4.07          1.34         0.88 o                         
  -7   0   8         52.18         43.81         1.60 o                         
  -6   0   8          2.29          1.41         0.44 o                         
  -5   0   8         10.41          6.88         0.64 o                         
  -4   0   8         19.85         31.01         1.76 o                         
  -3   0   8          0.30          1.70         0.29 o                         
  -2   0   8         64.14         72.58         1.29 o                         
  -1   0   8         33.61         35.32         0.82 o                         
   0   0   8        639.40        755.56        10.42 o                         
   1   0   8         26.63         22.74         0.79 o                         
   2   0   8         18.40         15.63         0.67 o                         
   3   0   8         31.78         32.83         1.45 o                         
   4   0   8         24.57         23.16         2.91 o                         
   5   0   8         11.79         10.01         0.92 o                         
   6   0   8          0.00         -0.73         0.96 o                         
   7   0   8         13.90         14.96         1.95 o                         
  -9   1   8          0.03         -0.98         0.98 o                         
  -8   1   8          3.33          2.35         0.86 o                         
  -7   1   8          3.40          3.78         0.74 o                         
  -6   1   8          1.42          0.70         0.45 o                         
  -5   1   8         32.92         29.32         1.35 o                         
  -4   1   8          0.24          0.99         0.38 o                         
  -3   1   8         17.76         16.57         0.78 o                         
  -2   1   8        745.04        882.95        11.25 o                         
  -1   1   8        543.27        561.20         9.98 o                         
   0   1   8        313.14        369.70         5.75 o                         
   1   1   8        175.68        186.12         3.21 o                         
   2   1   8         96.29         94.44         1.92 o                         
   3   1   8          0.38          0.19         0.44 o                         
   4   1   8         97.08        104.95         2.51 o                         
   5   1   8         13.81         13.82         0.91 o                         
   6   1   8         16.98         17.93         1.87 o                         
  -9   2   8          0.25          0.26         0.82 o                         
  -8   2   8          7.18          5.25         1.03 o                         
  -7   2   8          1.78          1.18         0.72 o                         
  -6   2   8          6.59          4.89         0.56 o                         
  -5   2   8         82.24        105.66         3.65 o                         
  -4   2   8         39.43         33.67         0.86 o                         
  -3   2   8          2.35          2.48         0.41 o                         
  -2   2   8         49.75         58.98         2.48 o                         
  -1   2   8        197.92        220.92         7.29 o                         
   0   2   8         18.79         14.20         0.52 o                         
   1   2   8         14.23         15.98         0.63 o                         
   2   2   8         43.31         36.54         0.99 o                         
   3   2   8         73.01         82.67         5.12 o                         
   4   2   8         40.85         37.51         2.27 o                         
   5   2   8          7.21          5.56         1.11 o                         
   6   2   8         14.71         14.20         1.90 o                         
  -9   3   8          0.06          3.13         1.71 o                         
  -8   3   8          0.47         -0.85         1.32 o                         
  -7   3   8          2.92          3.88         1.03 o                         
  -6   3   8        123.31        136.57        10.69 o                         
  -5   3   8         47.04         40.72         2.27 o                         
  -4   3   8          2.27          1.49         0.36 o                         
  -3   3   8         46.27         53.56         1.62 o                         
  -2   3   8        127.30        123.23         8.70 o                         
  -1   3   8          0.67          0.55         0.36 o                         
   0   3   8         90.62         95.90         2.44 o                         
   1   3   8        101.25        109.46         3.50 o                         
   2   3   8          1.05          0.83         0.20 o                         
   3   3   8         38.41         40.84         4.35 o                         
   4   3   8         40.54         46.12         5.21 o                         
   5   3   8          3.24          2.20         0.78 o                         
  -8   4   8          0.17          0.72         1.44 o                         
  -7   4   8         16.02         14.28         1.00 o                         
  -6   4   8          4.55          4.02         0.58 o                         
  -5   4   8          1.62          1.41         0.46 o                         
  -4   4   8         22.30         15.44         1.02 o                         
  -3   4   8          0.03         -0.09         0.31 o                         
  -2   4   8        122.28        145.72         6.94 o                         
  -1   4   8         11.19         10.61         0.45 o                         
   0   4   8        865.49        968.27        69.78 o                         
   1   4   8          2.88          2.17         0.89 o                         
   2   4   8         16.95         14.79         2.13 o                         
   3   4   8          1.23          0.92         0.75 o                         
   4   4   8          0.25          0.72         0.77 o                         
   5   4   8          7.89          8.13         1.36 o                         
  -8   5   8          0.06          1.03         1.06 o                         
  -7   5   8         14.98         11.96         1.07 o                         
  -6   5   8         10.82         10.25         0.75 o                         
  -5   5   8         20.47         19.38         1.13 o                         
  -4   5   8         49.01         64.19         5.16 o                         
  -3   5   8          1.38          1.87         0.58 o                         
  -2   5   8        115.99        127.17         9.89 o                         
  -1   5   8        114.07        121.61        12.32 o                         
   0   5   8         76.67         75.75         4.98 o                         
   1   5   8          3.72          4.64         0.58 o                         
   2   5   8          2.00          2.16         0.72 o                         
   3   5   8         30.10         36.20         4.51 o                         
   4   5   8          9.92          9.20         2.48 o                         
  -7   6   8          8.57         10.43         1.12 o                         
  -6   6   8          0.08         -0.63         0.63 o                         
  -5   6   8          2.53          1.43         0.60 o                         
  -4   6   8          0.40          0.00         0.40 o                         
  -3   6   8          0.65          0.20         0.37 o                         
  -2   6   8          1.76          2.31         0.38 o                         
  -1   6   8         18.33         16.14         0.96 o                         
   0   6   8         21.37         22.84         1.68 o                         
   1   6   8         14.96         13.25         2.81 o                         
   2   6   8          1.60          2.83         2.11 o                         
   3   6   8          7.82          8.21         2.00 o                         
  -7   7   8          0.00          1.80         1.88 o                         
  -6   7   8          2.58         -0.27         1.53 o                         
  -5   7   8          0.20          0.77         1.09 o                         
  -4   7   8          1.84          1.02         1.15 o                         
  -3   7   8          3.85          4.06         1.29 o                         
  -2   7   8         50.84         57.31         7.08 o                         
  -1   7   8          5.56          6.25         1.96 o                         
   0   7   8          0.68          1.59         1.26 o                         
   1   7   8          1.32          2.76         1.85 o                         
   2   7   8          0.96          0.22         1.44 o                         
  -5   8   8          3.36          7.31         1.75 o                         
  -4   8   8          0.20          1.67         1.10 o                         
  -3   8   8          0.01         -1.33         1.33 o                         
  -2   8   8          1.62          2.24         1.08 o                         
  -1   8   8          2.23         -1.15         1.54 o                         
   0   8   8         18.47         14.91         2.03 o                         
   0  -8   9          2.15          0.76         1.04 o                         
   1  -8   9          0.01         -1.37         2.14 o                         
   2  -8   9          2.59          0.77         1.18 o                         
  -3  -7   9          0.41          0.56         1.06 o                         
  -2  -7   9         10.65          6.41         1.19 o                         
  -1  -7   9          0.19         -0.38         1.38 o                         
   0  -7   9          0.90          2.08         0.86 o                         
   1  -7   9          4.93          3.60         0.86 o                         
   2  -7   9          0.25          0.06         0.72 o                         
   3  -7   9          1.23          3.48         1.30 o                         
   4  -7   9          0.58          1.89         1.06 o                         
  -4  -6   9          0.00         -0.86         2.41 o                         
  -3  -6   9         11.51          9.02         1.38 o                         
  -2  -6   9          1.43          1.14         0.69 o                         
  -1  -6   9          2.38          1.96         0.80 o                         
   0  -6   9          9.67          8.77         1.50 o                         
   1  -6   9         33.70         31.77         1.18 o                         
   2  -6   9         29.13         32.17         1.31 o                         
   3  -6   9         13.33         10.35         1.03 o                         
   4  -6   9          0.20          0.14         1.07 o                         
   5  -6   9          6.76          4.71         1.58 o                         
  -5  -5   9         16.75         17.73         2.00 o                         
  -4  -5   9         10.66         11.73         1.19 o                         
  -3  -5   9          4.13          3.12         1.19 o                         
  -2  -5   9          7.36          7.57         1.25 o                         
  -1  -5   9          5.59          6.39         1.35 o                         
   0  -5   9          0.02         -0.05         0.84 o                         
   1  -5   9         26.97         21.66         1.25 o                         
   2  -5   9         27.86         25.87         3.83 o                         
   3  -5   9          0.29          1.10         0.66 o                         
   4  -5   9          7.11          5.15         0.87 o                         
   5  -5   9          3.09          4.36         1.35 o                         
   6  -5   9          1.44          2.67         1.51 o                         
  -6  -4   9          3.26          0.56         2.96 o                         
  -5  -4   9          2.83          1.31         1.24 o                         
  -4  -4   9          1.90          1.79         0.69 o                         
  -3  -4   9         30.83         31.65         1.90 o                         
  -2  -4   9         15.59         12.63         0.81 o                         
  -1  -4   9          0.51         -0.34         0.34 o                         
   0  -4   9          0.68          0.81         0.35 o                         
   1  -4   9          5.82          4.76         1.30 o                         
   2  -4   9          0.93          0.85         0.46 o                         
   3  -4   9          1.86          1.87         0.50 o                         
   4  -4   9         10.35         12.23         1.07 o                         
   5  -4   9          2.44          2.41         0.90 o                         
   6  -4   9          0.67          1.84         1.36 o                         
  -7  -3   9          2.35          1.57         1.53 o                         
  -6  -3   9          0.01         -0.45         1.95 o                         
  -5  -3   9          3.10          4.07         0.95 o                         
  -4  -3   9         24.30         27.97         1.28 o                         
  -3  -3   9         35.48         41.89         1.54 o                         
  -2  -3   9         41.31         38.46         0.96 o                         
  -1  -3   9          3.07          2.47         0.35 o                         
   0  -3   9          0.02         -0.17         0.31 o                         
   1  -3   9         10.62         12.95         0.68 o                         
   2  -3   9          0.80          0.47         0.52 o                         
   3  -3   9        216.77        239.73         4.58 o                         
   4  -3   9          7.04          7.59         0.92 o                         
   5  -3   9          0.09          1.06         0.83 o                         
   6  -3   9          0.07         -0.99         1.10 o                         
  -7  -2   9          0.50          1.28         0.93 o                         
  -6  -2   9          2.76          1.45         0.77 o                         
  -5  -2   9         17.84         15.22         2.07 o                         
  -4  -2   9          5.60          4.53         0.40 o                         
  -3  -2   9         23.53         25.64         0.88 o                         
  -2  -2   9          0.88          0.68         0.24 o                         
  -1  -2   9          3.06          4.17         0.45 o                         
   0  -2   9          9.64          6.72         0.55 o                         
   1  -2   9        118.81        130.18         2.40 o                         
   2  -2   9        171.31        198.30         8.17 o                         
   3  -2   9        265.75        302.94         5.44 o                         
   4  -2   9         17.15         17.88         1.20 o                         
   5  -2   9          6.23          7.12         1.42 o                         
   6  -2   9          0.28          0.33         1.79 o                         
  -8  -1   9          0.09          0.62         0.98 o                         
  -7  -1   9         34.04         30.73         1.57 o                         
  -6  -1   9          5.30          5.16         0.76 o                         
  -5  -1   9          2.69          4.73         0.54 o                         
  -4  -1   9          1.64          2.35         0.29 o                         
  -3  -1   9         21.57         22.13         0.74 o                         
  -2  -1   9          9.81         13.57         1.11 o                         
  -1  -1   9         69.93         63.62         1.40 o                         
   0  -1   9         14.29         14.77         0.68 o                         
   1  -1   9         27.72         26.07         0.84 o                         
   2  -1   9        275.87        306.50         4.91 o                         
   3  -1   9         27.84         31.53         1.33 o                         
   4  -1   9          1.13          1.54         1.00 o                         
   5  -1   9          0.90          1.11         0.85 o                         
   6  -1   9          6.12          2.80         1.03 o                         
  -8   0   9          3.65          2.94         1.07 o                         
  -7   0   9         98.53        119.52         3.22 o                         
  -6   0   9          4.35          1.98         0.63 o                         
  -5   0   9          0.31          0.07         0.38 o                         
  -4   0   9         13.33         15.83         1.33 o                         
  -3   0   9          4.60          6.09         0.45 o                         
  -2   0   9          6.72          3.71         0.45 o                         
  -1   0   9         30.68         35.50         0.95 o                         
   0   0   9          0.03         -0.34         0.34 o                         
   1   0   9         27.24         22.82         0.83 o                         
   2   0   9          4.21          2.75         0.48 o                         
   3   0   9          8.23          7.94         0.63 o                         
   4   0   9          3.14          2.90         0.76 o                         
   5   0   9          6.27          7.34         0.73 o                         
   6   0   9          0.27         -0.74         1.20 o                         
  -8   1   9         22.44         19.66         1.44 o                         
  -7   1   9          4.59          4.96         2.11 o                         
  -6   1   9          0.77          0.40         0.72 o                         
  -5   1   9          1.62          2.65         0.35 o                         
  -4   1   9         12.69         16.09         0.62 o                         
  -3   1   9          2.38          4.03         0.32 o                         
  -2   1   9          5.09          1.68         0.31 o                         
  -1   1   9         86.02        106.88         1.79 o                         
   0   1   9        136.44        153.82         2.77 o                         
   1   1   9         68.68         73.70         1.66 o                         
   2   1   9         43.47         49.84         1.84 o                         
   3   1   9          5.47          2.97         0.63 o                         
   4   1   9          0.11         -0.07         0.32 o                         
   5   1   9         10.29         12.41         0.90 o                         
   6   1   9          0.24          0.18         1.07 o                         
  -8   2   9          1.82          2.36         0.88 o                         
  -7   2   9          0.33         -0.44         0.72 o                         
  -6   2   9         11.40          8.81         0.68 o                         
  -5   2   9          1.75          2.34         0.69 o                         
  -4   2   9          2.24          2.75         0.37 o                         
  -3   2   9          0.37          0.36         0.29 o                         
  -2   2   9         78.02         84.21         4.83 o                         
  -1   2   9         22.15         22.79         0.69 o                         
   0   2   9         22.44         22.71         0.79 o                         
   1   2   9          0.35          0.27         0.31 o                         
   2   2   9         89.46        100.05         2.58 o                         
   3   2   9         33.92         22.95         0.81 o                         
   4   2   9         11.63         12.93         1.70 o                         
   5   2   9          0.40          2.08         1.69 o                         
  -8   3   9          3.17          2.97         1.02 o                         
  -7   3   9          4.91          2.61         0.78 o                         
  -6   3   9          0.27         -0.20         0.75 o                         
  -5   3   9          0.42          1.35         0.44 o                         
  -4   3   9          1.81          2.48         0.56 o                         
  -3   3   9         68.81         70.80         5.10 o                         
  -2   3   9         35.39         32.08         2.54 o                         
  -1   3   9          5.98          5.69         0.39 o                         
   0   3   9         11.08         10.11         0.82 o                         
   1   3   9         10.73         12.12         0.58 o                         
   2   3   9          0.03          0.20         0.40 o                         
   3   3   9          0.43          1.17         0.89 o                         
   4   3   9          7.20          8.27         1.11 o                         
   5   3   9          4.45          2.95         0.97 o                         
  -8   4   9          0.00         -0.37         1.03 o                         
  -7   4   9         24.25         21.68         1.28 o                         
  -6   4   9          6.05          5.17         0.69 o                         
  -5   4   9          7.90          7.27         1.01 o                         
  -4   4   9          3.75          2.89         0.45 o                         
  -3   4   9          0.91          0.39         0.33 o                         
  -2   4   9          1.58          2.88         0.39 o                         
  -1   4   9         14.73         13.02         2.07 o                         
   0   4   9         29.59         28.13         2.23 o                         
   1   4   9          0.31          0.19         0.76 o                         
   2   4   9         27.72         29.14         2.00 o                         
   3   4   9         14.18         10.07         3.36 o                         
   4   4   9         10.46         11.19         2.53 o                         
  -8   5   9          1.02          0.39         1.10 o                         
  -7   5   9          0.91          0.57         0.88 o                         
  -6   5   9          3.99          2.45         0.66 o                         
  -5   5   9          1.26          0.43         1.16 o                         
  -4   5   9          3.56          3.59         0.79 o                         
  -3   5   9         43.72         41.58         3.98 o                         
  -2   5   9         22.69         24.79         1.73 o                         
  -1   5   9         49.16         50.05         3.01 o                         
   0   5   9         97.71        111.51        13.16 o                         
   1   5   9          0.23         -0.15         0.53 o                         
   2   5   9          2.16          2.43         0.78 o                         
   3   5   9         11.26         14.06         1.30 o                         
  -7   6   9          0.24          1.21         1.15 o                         
  -6   6   9          2.26          0.64         0.96 o                         
  -5   6   9         18.68         20.53         2.00 o                         
  -4   6   9         11.16         10.48         0.97 o                         
  -3   6   9          9.39         11.09         1.82 o                         
  -2   6   9          0.34         -0.29         0.40 o                         
  -1   6   9          3.72          3.24         0.43 o                         
   0   6   9          2.77          3.41         0.80 o                         
   1   6   9          4.99          4.83         2.03 o                         
   2   6   9          0.11         -0.70         2.12 o                         
  -6   7   9          5.49          4.17         1.55 o                         
  -5   7   9         38.31         38.67         2.62 o                         
  -4   7   9          8.92          7.97         1.45 o                         
  -3   7   9          0.50         -0.14         0.77 o                         
  -2   7   9          0.01         -0.56         0.74 o                         
  -1   7   9          7.18          9.95         1.91 o                         
   0   7   9          0.41         -1.83         1.83 o                         
   1   7   9          0.01         -0.98         1.59 o                         
  -4   8   9          0.01          1.88         1.55 o                         
  -3   8   9          1.60          3.24         2.87 o                         
  -2   8   9          2.57          1.85         1.62 o                         
  -2  -7  10          0.13          0.49         1.21 o                         
  -1  -7  10          0.01          0.09         0.96 o                         
   0  -7  10          1.11         -0.02         1.50 o                         
   1  -7  10          0.02          0.54         1.63 o                         
   2  -7  10          2.03          2.41         1.12 o                         
   3  -7  10          5.29          7.34         1.58 o                         
  -4  -6  10          3.83          4.60         1.77 o                         
  -3  -6  10          2.75          1.78         2.26 o                         
  -2  -6  10          3.50          2.99         0.91 o                         
  -1  -6  10          0.02         -0.95         0.95 o                         
   0  -6  10          1.30          2.26         1.02 o                         
   1  -6  10          2.97          2.19         0.93 o                         
   2  -6  10         47.59         34.49         1.73 o                         
   3  -6  10          0.41          1.60         0.91 o                         
   4  -6  10          0.39         -1.44         1.44 o                         
  -5  -5  10          9.03         10.60         1.61 o                         
  -4  -5  10          0.73          2.19         1.14 o                         
  -3  -5  10         14.16         15.04         1.19 o                         
  -2  -5  10          1.99          3.12         0.81 o                         
  -1  -5  10          0.33          1.21         0.67 o                         
   0  -5  10         35.27         27.89         1.01 o                         
   1  -5  10         31.96         27.27         1.15 o                         
   2  -5  10         12.14         11.75         0.99 o                         
   3  -5  10          3.22          4.33         0.96 o                         
   4  -5  10          2.37          1.23         0.95 o                         
   5  -5  10          7.39          4.92         1.48 o                         
  -6  -4  10          0.26         -0.27         2.66 o                         
  -5  -4  10         10.44         10.83         1.46 o                         
  -4  -4  10          2.46          2.03         0.71 o                         
  -3  -4  10         11.56         10.41         0.99 o                         
  -2  -4  10          3.13          3.12         1.68 o                         
  -1  -4  10          3.72          3.31         0.53 o                         
   0  -4  10         13.54         15.90         1.24 o                         
   1  -4  10          0.84          1.51         0.57 o                         
   2  -4  10          0.06          0.93         0.53 o                         
   3  -4  10          0.38          1.12         0.65 o                         
   4  -4  10          3.74          6.13         1.01 o                         
   5  -4  10         34.08         36.18         2.63 o                         
  -6  -3  10          3.49          0.67         1.12 o                         
  -5  -3  10          0.30          0.77         0.57 o                         
  -4  -3  10         31.61         30.61         1.33 o                         
  -3  -3  10         10.09         12.94         1.04 o                         
  -2  -3  10         36.73         37.25         1.02 o                         
  -1  -3  10          1.88          1.28         0.38 o                         
   0  -3  10         50.00         43.99         2.07 o                         
   1  -3  10         27.36         29.65         1.94 o                         
   2  -3  10          0.63          1.01         0.77 o                         
   3  -3  10          6.20          5.04         0.92 o                         
   4  -3  10          0.07          0.81         0.86 o                         
   5  -3  10          0.08          0.49         0.80 o                         
   6  -3  10          0.54          2.69         2.63 o                         
  -7  -2  10          1.67          3.30         0.98 o                         
  -6  -2  10         28.92         31.66         1.61 o                         
  -5  -2  10         64.68         72.70         2.53 o                         
  -4  -2  10         10.26          8.77         0.72 o                         
  -3  -2  10         16.73         12.78         0.49 o                         
  -2  -2  10         31.19         27.97         0.98 o                         
  -1  -2  10          0.01         -0.03         0.44 o                         
   0  -2  10          1.41          1.30         0.47 o                         
   1  -2  10         17.20         17.25         0.81 o                         
   2  -2  10        197.01        235.29         4.84 o                         
   3  -2  10         23.48         20.58         1.38 o                         
   4  -2  10          3.47          4.53         0.96 o                         
   5  -2  10          0.89         -0.80         1.12 o                         
   6  -2  10          8.57          6.56         1.46 o                         
  -7  -1  10         11.43         13.84         2.44 o                         
  -6  -1  10         43.97         48.11         1.89 o                         
  -5  -1  10         14.43         13.25         1.61 o                         
  -4  -1  10         12.45         15.91         0.57 o                         
  -3  -1  10          2.17          2.54         0.53 o                         
  -2  -1  10         16.63         14.04         0.73 o                         
  -1  -1  10         22.61         19.01         0.81 o                         
   0  -1  10         21.61         22.67         0.85 o                         
   1  -1  10         20.37         21.92         1.00 o                         
   2  -1  10         16.85         17.40         0.82 o                         
   3  -1  10         80.10         87.42         2.47 o                         
   4  -1  10          3.37          3.30         1.34 o                         
   5  -1  10          0.27          0.01         0.70 o                         
   6  -1  10         24.07         23.58         2.76 o                         
  -8   0  10         11.57         11.18         1.35 o                         
  -7   0  10         25.12         23.82         1.43 o                         
  -6   0  10          7.49          3.74         0.84 o                         
  -5   0  10          0.42          1.01         0.62 o                         
  -4   0  10          0.37          0.09         0.13 o                         
  -3   0  10         44.64         46.48         1.23 o                         
  -2   0  10        288.57        351.94         5.08 o                         
  -1   0  10         72.24         87.02         1.78 o                         
   0   0  10         49.32         44.58         1.12 o                         
   1   0  10          0.30          0.26         0.31 o                         
   2   0  10          0.85          1.14         0.77 o                         
   3   0  10          1.29          0.36         0.55 o                         
   4   0  10          6.93          8.39         0.90 o                         
   5   0  10          1.42         -0.27         0.99 o                         
   6   0  10          0.30          2.93         1.52 o                         
  -8   1  10          2.17          1.79         0.97 o                         
  -7   1  10          3.15          1.61         0.76 o                         
  -6   1  10          6.15          5.97         0.81 o                         
  -5   1  10         16.33         17.90         0.82 o                         
  -4   1  10         43.67         45.05         1.45 o                         
  -3   1  10         16.56         10.37         0.51 o                         
  -2   1  10        269.38        288.69         8.71 o                         
  -1   1  10          5.32          5.18         0.43 o                         
   0   1  10          2.28          2.60         0.43 o                         
   1   1  10          2.44          3.04         0.54 o                         
   2   1  10         98.34        102.10         6.15 o                         
   3   1  10         11.62         11.53         1.44 o                         
   4   1  10          5.74          4.06         0.54 o                         
   5   1  10         16.58         16.18         2.27 o                         
  -8   2  10          2.74          5.66         1.49 o                         
  -7   2  10          4.82          5.15         1.00 o                         
  -6   2  10          2.43          1.59         0.49 o                         
  -5   2  10         23.65         24.55         1.56 o                         
  -4   2  10          9.16         11.35         0.52 o                         
  -3   2  10         42.66         53.83         1.34 o                         
  -2   2  10         12.97         15.80         0.57 o                         
  -1   2  10        109.76        120.41         3.48 o                         
   0   2  10          1.04          0.32         0.38 o                         
   1   2  10         39.70         36.51         1.15 o                         
   2   2  10          0.14         -0.10         0.95 o                         
   3   2  10         29.79         28.86         1.19 o                         
   4   2  10          5.99          7.93         1.75 o                         
   5   2  10          0.01          0.42         1.83 o                         
  -8   3  10          0.30         -0.06         1.03 o                         
  -7   3  10          7.64          7.34         1.23 o                         
  -6   3  10          2.57          2.26         0.68 o                         
  -5   3  10          2.20          1.04         1.55 o                         
  -4   3  10          0.11         -0.34         0.34 o                         
  -3   3  10         12.97          8.64         0.53 o                         
  -2   3  10         63.87         67.43         3.95 o                         
  -1   3  10         32.29         31.43         0.83 o                         
   0   3  10         25.82         25.36         1.74 o                         
   1   3  10         11.15         10.87         0.99 o                         
   2   3  10         33.21         33.53         2.80 o                         
   3   3  10          1.44          1.65         1.13 o                         
   4   3  10          7.66          7.44         2.09 o                         
  -8   4  10          0.26          0.82         1.30 o                         
  -7   4  10          2.98          4.07         1.29 o                         
  -6   4  10          0.39          0.22         0.69 o                         
  -5   4  10          5.47          4.84         0.69 o                         
  -4   4  10         11.07         14.42         1.76 o                         
  -3   4  10         15.17         14.86         0.64 o                         
  -2   4  10        626.29        764.94        72.85 o                         
  -1   4  10         12.67         10.20         0.55 o                         
   0   4  10          1.36          1.03         0.52 o                         
   1   4  10         18.99         17.32         1.95 o                         
   2   4  10          7.94         10.17         2.13 o                         
   3   4  10          6.86          9.40         2.82 o                         
   4   4  10          0.11          0.12         1.41 o                         
  -7   5  10          0.32         -1.04         1.04 o                         
  -6   5  10          1.21          0.01         0.77 o                         
  -5   5  10          7.01          7.05         2.51 o                         
  -4   5  10         45.55         44.95         8.80 o                         
  -3   5  10         65.20         63.60         9.06 o                         
  -2   5  10        147.53        152.59        16.73 o                         
  -1   5  10          1.42          2.13         0.70 o                         
   0   5  10          5.75          4.29         0.71 o                         
   1   5  10          8.78          8.37         0.84 o                         
   2   5  10          0.16         -0.22         0.93 o                         
   3   5  10          2.05          1.38         1.01 o                         
  -6   6  10          1.81          0.22         1.05 o                         
  -5   6  10          2.87          3.26         1.42 o                         
  -4   6  10          5.39          5.83         1.69 o                         
  -3   6  10         35.69         32.47         8.29 o                         
  -2   6  10          6.30          6.30         1.27 o                         
  -1   6  10          0.03         -0.53         0.80 o                         
   0   6  10          0.03          1.24         1.63 o                         
   1   6  10         15.86         19.78         2.51 o                         
  -5   7  10          0.25          0.92         1.24 o                         
  -4   7  10          5.07          4.51         1.31 o                         
  -3   7  10          0.00          0.10         2.22 o                         
  -2   7  10          5.14          6.33         2.11 o                         
  -1   7  10          0.02         -0.26         1.90 o                         
   0   7  10          0.20          1.03         1.48 o                         
   0  -7  11          0.39          1.19         1.00 o                         
   1  -7  11         10.34         11.84         1.89 o                         
  -3  -6  11          0.86          2.25         1.23 o                         
  -2  -6  11          0.09         -0.78         0.95 o                         
  -1  -6  11          4.76          5.26         1.06 o                         
   0  -6  11          9.80          7.70         1.13 o                         
   1  -6  11          9.73          7.79         1.48 o                         
   2  -6  11          0.05         -0.35         1.13 o                         
   3  -6  11          3.53          2.45         1.36 o                         
  -4  -5  11          0.63         -1.07         1.75 o                         
  -3  -5  11          0.00         -0.28         1.02 o                         
  -2  -5  11          0.28          1.00         1.00 o                         
  -1  -5  11          5.38          4.85         1.11 o                         
   0  -5  11         47.88         64.82         3.03 o                         
   1  -5  11          0.11         -0.52         0.76 o                         
   2  -5  11         28.41         29.25         1.70 o                         
   3  -5  11          1.18          2.37         1.25 o                         
   4  -5  11          1.64          1.34         1.32 o                         
  -5  -4  11          2.59          0.79         1.76 o                         
  -4  -4  11          1.99         -0.44         1.04 o                         
  -3  -4  11          4.61          3.69         0.83 o                         
  -2  -4  11          0.76          1.28         0.78 o                         
  -1  -4  11          0.60          0.89         0.83 o                         
   0  -4  11          6.59          5.00         0.81 o                         
   1  -4  11          0.64          2.02         0.70 o                         
   2  -4  11         15.47          8.19         0.96 o                         
   3  -4  11          2.43          3.27         1.09 o                         
   4  -4  11          0.00          1.83         1.35 o                         
   5  -4  11         11.18         13.23         2.01 o                         
  -6  -3  11          0.27          0.50         1.16 o                         
  -5  -3  11          4.94          7.54         1.32 o                         
  -4  -3  11         17.39         20.79         3.31 o                         
  -3  -3  11          0.29          0.14         1.09 o                         
  -2  -3  11          4.09          3.05         0.94 o                         
  -1  -3  11          1.02          2.19         0.58 o                         
   0  -3  11          0.90          0.21         0.67 o                         
   1  -3  11        273.66        337.31         8.12 o                         
   2  -3  11          2.68          4.63         0.97 o                         
   3  -3  11          0.63         -0.87         0.87 o                         
   4  -3  11          1.00         -0.03         1.23 o                         
   5  -3  11         15.53         12.99         2.01 o                         
  -7  -2  11          0.00         -1.22         1.22 o                         
  -6  -2  11          3.04          4.18         2.59 o                         
  -5  -2  11          1.61          1.73         2.28 o                         
  -4  -2  11          0.99         -0.44         0.59 o                         
  -3  -2  11          1.49          2.98         1.16 o                         
  -2  -2  11          0.00          0.46         0.50 o                         
  -1  -2  11        103.64        117.41         2.45 o                         
   0  -2  11        209.88        245.79         4.19 o                         
   1  -2  11        338.53        415.76        13.06 o                         
   2  -2  11          3.32          3.40         0.78 o                         
   3  -2  11         21.47         21.70         1.47 o                         
   4  -2  11          4.89          4.68         1.12 o                         
   5  -2  11          0.42          0.61         1.72 o                         
  -7  -1  11          0.99          0.65         1.07 o                         
  -6  -1  11          0.47          1.31         0.85 o                         
  -5  -1  11          7.61          5.60         0.83 o                         
  -4  -1  11         11.06         13.08         0.80 o                         
  -3  -1  11         63.53         67.16         4.01 o                         
  -2  -1  11          2.86          3.56         0.70 o                         
  -1  -1  11         55.24         60.64         2.66 o                         
   0  -1  11        440.26        564.74         8.62 o                         
   1  -1  11          5.39          4.97         0.74 o                         
   2  -1  11          2.85          2.30         0.68 o                         
   3  -1  11          0.31          0.17         0.65 o                         
   4  -1  11         29.55         27.17         1.69 o                         
   5  -1  11          4.71          6.77         1.34 o                         
  -7   0  11          0.32         -0.64         1.59 o                         
  -6   0  11         14.93         17.76         1.16 o                         
  -5   0  11          1.36          1.80         0.69 o                         
  -4   0  11         11.03          6.67         0.43 o                         
  -3   0  11        101.97        120.37         6.24 o                         
  -2   0  11          1.69          0.57         0.42 o                         
  -1   0  11          5.26          3.62         0.55 o                         
   0   0  11          1.42          0.99         0.38 o                         
   1   0  11         26.78         27.69         2.01 o                         
   2   0  11          1.66          1.29         0.82 o                         
   3   0  11          0.67          0.25         0.55 o                         
   4   0  11          6.99          3.43         1.78 o                         
   5   0  11          2.84          3.48         1.66 o                         
  -8   1  11          4.89          6.19         2.09 o                         
  -7   1  11          0.06         -0.52         0.75 o                         
  -6   1  11          4.16          4.94         1.15 o                         
  -5   1  11          3.49          3.88         0.59 o                         
  -4   1  11          1.15          0.50         0.34 o                         
  -3   1  11         21.90         20.02         0.73 o                         
  -2   1  11          1.45          0.58         0.40 o                         
  -1   1  11        128.70        156.80         2.92 o                         
   0   1  11         35.74         34.98         1.16 o                         
   1   1  11         63.18         61.87         4.37 o                         
   2   1  11         19.69         23.95         1.21 o                         
   3   1  11         17.91         17.68         1.50 o                         
   4   1  11          0.46          1.20         0.71 o                         
   5   1  11          3.26          3.32         1.75 o                         
  -8   2  11          1.41         -0.58         1.77 o                         
  -7   2  11          6.43          7.09         1.35 o                         
  -6   2  11          0.01         -0.41         0.79 o                         
  -5   2  11          0.01          1.19         0.57 o                         
  -4   2  11         93.75        114.70         3.31 o                         
  -3   2  11         32.02         37.70         1.33 o                         
  -2   2  11          6.51          4.44         0.97 o                         
  -1   2  11         47.05         41.23         1.34 o                         
   0   2  11        167.82        196.00         3.93 o                         
   1   2  11         45.64         35.72         3.50 o                         
   2   2  11          0.19          0.36         0.42 o                         
   3   2  11         15.91         17.35         2.05 o                         
   4   2  11          3.14          4.81         1.93 o                         
  -7   3  11          8.61          7.76         1.23 o                         
  -6   3  11          2.81          3.49         1.14 o                         
  -5   3  11         20.90         18.86         1.04 o                         
  -4   3  11          0.78         -0.38         0.38 o                         
  -3   3  11          2.29          1.64         0.92 o                         
  -2   3  11         11.26         13.95         1.31 o                         
  -1   3  11          1.85          1.17         0.38 o                         
   0   3  11         17.48         18.13         1.01 o                         
   1   3  11          8.28          7.75         0.63 o                         
   2   3  11         16.64         17.18         1.90 o                         
   3   3  11          3.32          1.01         1.29 o                         
   4   3  11          6.48          5.54         1.21 o                         
  -7   4  11          0.09          1.50         1.23 o                         
  -6   4  11          0.99          0.12         0.72 o                         
  -5   4  11          4.59          4.09         0.76 o                         
  -4   4  11          1.60          3.69         0.58 o                         
  -3   4  11          3.52          2.93         0.55 o                         
  -2   4  11          0.30          0.70         0.41 o                         
  -1   4  11          1.87          1.10         0.39 o                         
   0   4  11         33.32         32.45         1.40 o                         
   1   4  11          2.32          1.95         0.84 o                         
   2   4  11         24.53         24.88         1.69 o                         
   3   4  11         10.78         11.81         1.44 o                         
  -7   5  11          0.42          0.21         1.21 o                         
  -6   5  11          3.24          2.16         0.89 o                         
  -5   5  11          0.37          0.22         0.72 o                         
  -4   5  11          1.17          2.01         0.67 o                         
  -3   5  11          8.80          6.24         0.61 o                         
  -2   5  11          5.79          5.08         0.59 o                         
  -1   5  11          3.25          3.34         0.51 o                         
   0   5  11          7.10          7.84         1.39 o                         
   1   5  11         10.19          9.09         1.09 o                         
   2   5  11          1.04          1.03         1.13 o                         
  -6   6  11          5.35          3.87         1.78 o                         
  -5   6  11          0.36          1.97         1.31 o                         
  -4   6  11          1.74          1.57         1.11 o                         
  -3   6  11          2.17          1.75         1.03 o                         
  -2   6  11          7.08          9.06         2.07 o                         
  -1   6  11          3.88          2.70         1.84 o                         
   0   6  11          3.09          0.45         2.01 o                         
  -4   7  11          1.26          1.49         1.58 o                         
  -3   7  11          1.31          0.29         1.73 o                         
  -2   7  11          1.55          3.26         2.11 o                         
  -2  -6  12          0.00         -0.28         1.17 o                         
  -1  -6  12          0.30          2.14         1.13 o                         
   0  -6  12         16.23         13.88         1.87 o                         
   1  -6  12          0.58          3.26         1.69 o                         
   2  -6  12          0.53         -0.34         1.32 o                         
  -3  -5  12          0.11          1.59         1.22 o                         
  -2  -5  12          6.25          4.18         1.19 o                         
  -1  -5  12         16.25         16.75         1.49 o                         
   0  -5  12          4.01          1.30         1.27 o                         
   1  -5  12          1.88          4.20         1.35 o                         
   2  -5  12          2.10          1.71         1.30 o                         
   3  -5  12          9.63          9.42         1.68 o                         
  -5  -4  12          0.09         -1.26         1.26 o                         
  -4  -4  12          4.19          5.34         1.39 o                         
  -3  -4  12          1.78          1.85         0.85 o                         
  -2  -4  12          1.76          4.12         1.39 o                         
  -1  -4  12          1.57          0.54         1.06 o                         
   0  -4  12          4.34          2.18         1.16 o                         
   1  -4  12          1.58          2.65         0.79 o                         
   2  -4  12          6.34          7.19         1.53 o                         
   3  -4  12         41.47         45.28         2.91 o                         
   4  -4  12          0.51          0.08         1.52 o                         
  -5  -3  12          2.95          3.67         1.25 o                         
  -4  -3  12          0.78          2.33         3.16 o                         
  -3  -3  12          3.81          2.76         1.04 o                         
  -2  -3  12         10.75          9.31         1.09 o                         
  -1  -3  12          7.11          6.33         1.50 o                         
   0  -3  12          1.32          2.20         1.20 o                         
   1  -3  12          2.46          2.02         1.16 o                         
   2  -3  12          0.38          1.22         1.19 o                         
   3  -3  12          1.63          4.64         1.50 o                         
   4  -3  12          0.43         -0.16         1.41 o                         
  -6  -2  12          2.21          4.38         1.74 o                         
  -5  -2  12          0.99          0.62         1.45 o                         
  -4  -2  12          8.54          8.59         4.01 o                         
  -3  -2  12          1.05          0.67         0.94 o                         
  -2  -2  12          8.19          8.17         1.37 o                         
  -1  -2  12          7.36          5.99         1.27 o                         
   0  -2  12         96.53        110.58         4.33 o                         
   1  -2  12          0.04         -0.10         0.93 o                         
   2  -2  12          4.78          3.26         1.26 o                         
   3  -2  12          3.50          5.72         1.51 o                         
   4  -2  12          4.53          5.37         1.60 o                         
  -7  -1  12          0.05          0.14         1.12 o                         
  -6  -1  12          5.50          5.82         0.99 o                         
  -5  -1  12          1.11          1.73         0.89 o                         
  -4  -1  12          5.08          4.68         0.59 o                         
  -3  -1  12          4.43          5.29         1.31 o                         
  -2  -1  12          1.99          0.31         0.88 o                         
  -1  -1  12          5.15          5.10         0.84 o                         
   0  -1  12         26.32         24.12         1.37 o                         
   1  -1  12         57.68         63.57         3.99 o                         
   2  -1  12         11.14         12.13         1.12 o                         
   3  -1  12          2.48          1.25         1.39 o                         
   4  -1  12         31.48         41.44         3.04 o                         
  -7   0  12          2.02          4.79         1.26 o                         
  -6   0  12          0.26          0.48         0.83 o                         
  -5   0  12          0.60          1.32         0.96 o                         
  -4   0  12         66.63         76.30         2.02 o                         
  -3   0  12          4.11          3.80         0.81 o                         
  -2   0  12         12.07          7.73         0.88 o                         
  -1   0  12          1.05          0.65         0.52 o                         
   0   0  12          0.15         -0.50         0.71 o                         
   1   0  12         14.99         14.04         1.04 o                         
   2   0  12         18.46         19.35         1.88 o                         
   3   0  12          0.87          0.22         0.46 o                         
   4   0  12          0.01          0.27         1.83 o                         
  -7   1  12          1.92          1.51         1.11 o                         
  -6   1  12         12.47         11.93         1.44 o                         
  -5   1  12          5.27          2.08         1.00 o                         
  -4   1  12         44.25         45.63         1.47 o                         
  -3   1  12          0.03          0.38         0.41 o                         
  -2   1  12          2.32          1.78         0.53 o                         
  -1   1  12          0.90          0.60         0.51 o                         
   0   1  12         34.06         36.08         5.16 o                         
   1   1  12         14.79         13.98         1.01 o                         
   2   1  12          4.18          1.39         0.70 o                         
   3   1  12         27.55         28.21         2.67 o                         
   4   1  12         10.31         11.03         2.35 o                         
  -7   2  12          0.40          0.62         1.31 o                         
  -6   2  12          0.83          3.93         1.12 o                         
  -5   2  12          6.67          7.08         1.03 o                         
  -4   2  12          1.04          1.76         0.51 o                         
  -3   2  12         14.43         12.68         0.75 o                         
  -2   2  12          0.38         -0.29         0.45 o                         
  -1   2  12         35.13         38.33         4.82 o                         
   0   2  12          3.38          4.47         0.77 o                         
   1   2  12         28.32         26.99         2.61 o                         
   2   2  12          7.75          6.56         1.63 o                         
   3   2  12          3.28          5.38         1.45 o                         
  -7   3  12          1.74          0.89         1.36 o                         
  -6   3  12          0.78          0.90         1.08 o                         
  -5   3  12          0.75          0.76         0.70 o                         
  -4   3  12         25.66         31.45         1.31 o                         
  -3   3  12         27.88         34.08         1.32 o                         
  -2   3  12         12.40         12.73         0.70 o                         
  -1   3  12          5.13          4.08         0.62 o                         
   0   3  12         17.73         17.34         1.66 o                         
   1   3  12          8.57          8.37         0.72 o                         
   2   3  12         10.43         10.95         1.19 o                         
   3   3  12          2.38          1.73         0.92 o                         
  -6   4  12          2.05          2.08         1.08 o                         
  -5   4  12          4.73          5.08         0.97 o                         
  -4   4  12        159.17        200.75        10.94 o                         
  -3   4  12          2.15          0.88         0.55 o                         
  -2   4  12          0.21         -0.13         0.48 o                         
  -1   4  12         11.13         11.15         1.88 o                         
   0   4  12         10.76         11.29         1.24 o                         
   1   4  12          6.19          4.96         0.97 o                         
   2   4  12          3.36          2.39         0.97 o                         
  -6   5  12          8.08          6.84         1.13 o                         
  -5   5  12         11.89          7.38         1.13 o                         
  -4   5  12         36.08         31.93         1.40 o                         
  -3   5  12          0.65          1.47         0.75 o                         
  -2   5  12         11.67          9.64         0.81 o                         
  -1   5  12          1.73          2.68         1.01 o                         
   0   5  12          2.21          1.74         0.85 o                         
   1   5  12          6.60          3.80         1.50 o                         
  -4   6  12          3.44          5.14         1.42 o                         
  -3   6  12          0.30          1.78         1.20 o                         
  -2   6  12          1.07         -0.39         1.80 o                         
  -1   6  12          9.81          7.00         2.20 o                         
  -2  -5  13          5.39          5.50         1.42 o                         
  -1  -5  13          0.00          0.71         1.41 o                         
   0  -5  13          1.00          0.32         1.39 o                         
   1  -5  13          0.04          0.17         1.39 o                         
   2  -5  13          3.69          5.09         1.65 o                         
  -4  -4  13          0.09         -0.47         1.57 o                         
  -3  -4  13          0.41          0.15         1.09 o                         
  -2  -4  13          0.13          0.38         1.31 o                         
  -1  -4  13          0.04          0.28         1.33 o                         
   0  -4  13         16.93         13.28         1.78 o                         
   1  -4  13          3.89          5.32         1.85 o                         
   2  -4  13          1.73          3.44         1.54 o                         
   3  -4  13          3.42          6.56         1.73 o                         
  -5  -3  13          2.10          0.94         1.27 o                         
  -4  -3  13          0.31         -0.33         1.37 o                         
  -3  -3  13          0.95          0.34         0.92 o                         
  -2  -3  13          0.40         -0.62         1.13 o                         
  -1  -3  13         69.29         89.08         3.93 o                         
   0  -3  13          2.55          1.50         1.34 o                         
   1  -3  13          1.21          2.46         1.35 o                         
   2  -3  13          1.06          1.16         1.18 o                         
   3  -3  13         12.31         11.49         1.93 o                         
  -5  -2  13          0.04          0.04         1.12 o                         
  -4  -2  13          0.00         -0.21         1.75 o                         
  -3  -2  13          6.21          6.96         1.57 o                         
  -2  -2  13         30.54         30.92         2.32 o                         
  -1  -2  13         93.24        103.07         4.28 o                         
   0  -2  13          0.10         -0.78         1.21 o                         
   1  -2  13          9.13          7.15         1.79 o                         
   2  -2  13          7.03          5.88         1.36 o                         
   3  -2  13          0.00          0.43         1.43 o                         
  -6  -1  13          1.09          0.52         1.16 o                         
  -5  -1  13          1.21          0.52         0.79 o                         
  -4  -1  13          0.00          1.14         1.39 o                         
  -3  -1  13         13.35         16.78         1.81 o                         
  -2  -1  13         81.08         97.53         4.02 o                         
  -1  -1  13          0.22         -1.32         1.32 o                         
   0  -1  13          0.08         -1.10         1.10 o                         
   1  -1  13          0.17          1.47         1.09 o                         
   2  -1  13          8.67         12.05         1.94 o                         
   3  -1  13          0.56          2.84         1.86 o                         
  -6   0  13          1.16          0.54         1.27 o                         
  -5   0  13         18.71         21.79         1.73 o                         
  -4   0  13          0.34          0.23         0.43 o                         
  -3   0  13          6.43          5.49         1.66 o                         
  -2   0  13          0.66         -1.35         1.35 o                         
  -1   0  13          3.55          3.33         1.24 o                         
   0   0  13          6.48          8.42         1.67 o                         
   1   0  13          0.08          0.20         0.75 o                         
   2   0  13          4.39          3.00         0.86 o                         
   3   0  13          2.56          1.64         1.85 o                         
  -6   1  13          2.06          1.62         1.02 o                         
  -5   1  13         15.01         11.95         1.39 o                         
  -4   1  13          1.18          2.65         0.56 o                         
  -3   1  13          1.03          3.08         0.64 o                         
  -2   1  13          0.63          0.12         1.01 o                         
  -1   1  13         26.31         24.53         1.43 o                         
   0   1  13          7.43          6.93         0.91 o                         
   1   1  13          0.87          0.38         0.68 o                         
   2   1  13          0.02         -0.39         1.16 o                         
   3   1  13         10.28          5.44         2.16 o                         
  -6   2  13          6.10          6.18         1.36 o                         
  -5   2  13          0.90          3.35         1.14 o                         
  -4   2  13          0.41          0.65         0.73 o                         
  -3   2  13         20.97         18.72         1.10 o                         
  -2   2  13         20.02         22.45         1.16 o                         
  -1   2  13         35.97         32.88         5.44 o                         
   0   2  13          3.75          1.49         2.03 o                         
   1   2  13         10.60          7.38         0.88 o                         
   2   2  13          0.83          1.43         1.66 o                         
   3   2  13          0.02          0.22         1.47 o                         
  -6   3  13          2.79          2.23         1.19 o                         
  -5   3  13          0.66         -1.10         1.10 o                         
  -4   3  13          0.71          0.08         1.13 o                         
  -3   3  13         14.91         17.96         1.10 o                         
  -2   3  13          3.35          3.22         0.70 o                         
  -1   3  13          0.92          2.24         0.69 o                         
   0   3  13          3.19          3.07         0.78 o                         
   1   3  13          0.03          1.42         1.14 o                         
   2   3  13         12.25          9.54         1.34 o                         
  -6   4  13          1.38          1.57         1.35 o                         
  -5   4  13          0.85         -0.39         1.00 o                         
  -4   4  13          0.34         -0.38         0.78 o                         
  -3   4  13         10.68          6.89         1.19 o                         
  -2   4  13          9.59          9.04         0.93 o                         
  -1   4  13          9.81         10.58         1.26 o                         
   0   4  13          9.10          8.32         1.17 o                         
   1   4  13          6.13          5.89         1.20 o                         
  -5   5  13          7.16          6.33         1.28 o                         
  -4   5  13          7.77          6.87         0.87 o                         
  -3   5  13          0.01          1.43         1.15 o                         
  -2   5  13          0.98          1.17         0.86 o                         
  -1   5  13          0.47          2.33         1.36 o                         
  -2  -4  14          0.00          1.19         1.94 o                         
  -1  -4  14          0.00         -0.73         1.53 o                         
   0  -4  14          2.77          2.07         1.70 o                         
   1  -4  14         17.27         18.38         2.29 o                         
  -4  -3  14          1.42          0.69         1.65 o                         
  -3  -3  14          0.53         -0.71         1.30 o                         
  -2  -3  14          1.32          2.08         1.30 o                         
  -1  -3  14          1.64          5.66         1.73 o                         
   0  -3  14          3.65          4.66         1.63 o                         
   1  -3  14          0.32         -0.05         1.49 o                         
   2  -3  14          4.52          4.53         1.71 o                         
  -4  -2  14          4.32          1.95         1.97 o                         
  -3  -2  14          0.02         -1.23         1.23 o                         
  -2  -2  14         34.94         33.90         2.43 o                         
  -1  -2  14         30.34         34.61         2.60 o                         
   0  -2  14          1.32         -0.05         1.39 o                         
   1  -2  14          2.08          1.99         1.54 o                         
   2  -2  14          1.84          1.53         1.33 o                         
  -5  -1  14          0.66          4.26         1.91 o                         
  -4  -1  14         10.15          6.87         1.82 o                         
  -3  -1  14         16.61         18.97         2.35 o                         
  -2  -1  14          1.62          1.49         1.34 o                         
  -1  -1  14          0.02         -0.45         1.32 o                         
   0  -1  14          0.10          0.21         1.19 o                         
   1  -1  14          3.57          3.42         1.50 o                         
   2  -1  14         11.62         15.86         2.39 o                         
  -5   0  14          1.78          2.51         1.20 o                         
  -4   0  14          0.15         -0.73         1.35 o                         
  -3   0  14          2.18         -0.15         1.36 o                         
  -2   0  14          9.26         10.14         1.94 o                         
  -1   0  14         12.87         12.69         2.08 o                         
   0   0  14          2.71          1.27         1.26 o                         
   1   0  14          7.86          7.08         1.99 o                         
   2   0  14          3.28          2.08         1.58 o                         
  -5   1  14          1.16         -0.61         1.07 o                         
  -4   1  14          3.70          4.91         1.30 o                         
  -3   1  14          4.83          4.44         0.94 o                         
  -2   1  14          0.05         -1.02         1.58 o                         
  -1   1  14          1.04          1.95         1.28 o                         
   0   1  14          0.09          1.01         1.43 o                         
   1   1  14          7.78          9.01         2.04 o                         
   2   1  14          0.10         -1.90         1.90 o                         
  -5   2  14          0.74          0.16         1.07 o                         
  -4   2  14          0.68         -0.93         0.93 o                         
  -3   2  14          0.29          0.79         0.65 o                         
  -2   2  14          1.95          2.05         1.57 o                         
  -1   2  14          0.00         -0.22         1.69 o                         
   0   2  14          0.73         -1.60         1.60 o                         
   1   2  14         13.27         11.42         1.84 o                         
  -5   3  14          9.98         10.95         1.61 o                         
  -4   3  14          4.28          3.59         1.19 o                         
  -3   3  14          0.34         -0.15         0.68 o                         
  -2   3  14          0.02          0.16         0.55 o                         
  -1   3  14          7.06          9.35         1.31 o                         
   0   3  14          1.55          1.28         1.03 o                         
   1   3  14          1.00          2.46         1.18 o                         
  -4   4  14          2.00          2.84         1.43 o                         
  -3   4  14          4.04          3.22         1.10 o                         
  -2   4  14          0.55         -0.81         0.81 o                         
  -1   4  14          0.17         -0.77         0.77 o                         
  -1  -3  15          0.04         -0.46         1.61 o                         
   0  -3  15          0.01         -0.88         2.69 o                         
  -3  -2  15         11.42          9.63         1.92 o                         
  -2  -2  15          1.25          0.94         1.59 o                         
  -1  -2  15          4.79          5.57         1.92 o                         
   0  -2  15          5.05          8.32         1.93 o                         
   1  -2  15          1.24          6.60         3.12 o                         
  -4  -1  15          7.84          4.94         1.73 o                         
  -3  -1  15          1.57          7.57         2.28 o                         
  -2  -1  15          0.19          1.26         1.60 o                         
  -1  -1  15          6.92          6.27         1.92 o                         
   0  -1  15          0.58          0.46         1.44 o                         
   1  -1  15          1.08          0.95         1.67 o                         
  -4   0  15          0.22          2.55         1.54 o                         
  -3   0  15          3.61          3.56         1.77 o                         
  -2   0  15          1.27          0.76         1.65 o                         
  -1   0  15          6.77          6.30         1.62 o                         
   0   0  15          5.04          0.44         1.69 o                         
   1   0  15          0.19         -1.23         1.44 o                         
  -4   1  15          0.05          0.55         1.15 o                         
  -3   1  15          7.63          6.17         1.00 o                         
  -2   1  15          6.35          6.30         2.14 o                         
  -1   1  15          0.92         -0.33         1.93 o                         
   0   1  15          0.73          0.77         2.01 o                         
  -4   2  15          0.90         -0.50         1.22 o                         
  -3   2  15          2.45          0.74         1.43 o                         
  -2   2  15         10.18         10.24         1.37 o                         
  -1   2  15         10.43          8.81         1.21 o                         
   0   2  15          0.10         -0.47         1.45 o                         
  -3   3  15          3.49          3.81         0.90 o                         
  -2   3  15          0.03          0.15         1.08 o                         
                                                                                
